# Supplementary material for: Cancer cell employs a microenvironmental neural signal trans-activating nucleus-mitochondria coordination to acquire stemness
Source: Signal Transduct Target Ther. 2023 Jul 19;8:275. doi: 10.1038/s41392-023-01487-4 (PMC10354099; doi:10.1038/s41392-023-01487-4)
Supplement: Supplementary file 3 — Supplementary Table 1 [file 41392_2023_1487_MOESM3_ESM.xlsx]

## Sheet: Table S1a TF in TCGA tumors
Tumor	Gene Set Name	k/K	p-value	FDR q-value
ACC	GATTGGY_NFY_Q6_01	0.0422	8.74e-20	5.37e-17
ACC	E2F1DP1RB_01	0.0909	1.91e-15	5.88e-13
ACC	GGGCGGR_SP1_Q6	0.0238	1.5e-14	3.07e-12
ACC	E2F_Q6	0.0862	2.48e-14	3.6e-12
ACC	E2F_Q4	0.0855	2.93e-14	3.6e-12
ACC	E2F_Q6_01	0.0833	4.73e-14	4.85e-12
ACC	GGGAGGRR_MAZ_Q6	0.0255	2.3e-13	2.02e-11
ACC	E2F_Q3	0.0793	2.06e-12	1.58e-10
ACC	E2F4DP1_01	0.0753	4.91e-12	3.35e-10
ACC	E2F1_Q4_01	0.0746	2.26e-11	1.39e-09
ACC	E2F1_Q6	0.0733	2.98e-11	1.66e-09
ACC	E2F_Q3_01	0.0723	3.64e-11	1.87e-09
ACC	E2F_Q4_01	0.0717	4.16e-11	1.95e-09
ACC	E2F1_Q6_01	0.0714	4.45e-11	1.95e-09
ACC	E2F1_Q3	0.0697	6.58e-11	2.69e-09
ACC	E2F_03	0.0694	7.01e-11	2.69e-09
ACC	CAGGTG_E12_Q6	0.0225	7.59e-11	2.75e-09
ACC	NFY_01	0.0669	1.23e-10	4.21e-09
ACC	SGCGSSAAA_E2F1DP2_01	0.0833	3.08e-10	9.02e-09
ACC	E2F1DP1_01	0.0681	3.37e-10	9.02e-09
ACC	E2F1DP2_01	0.0681	3.37e-10	9.02e-09
ACC	E2F4DP2_01	0.0681	3.37e-10	9.02e-09
ACC	E2F_02	0.0681	3.37e-10	9.02e-09
ACC	TGANTCA_AP1_C	0.0303	3.99e-10	1.02e-08
ACC	RNGTGGGC_UNKNOWN	0.0339	5.16e-09	1.27e-07
ACC	NFY_Q6	0.0573	1.27e-08	3e-07
ACC	NFY_C	0.0571	3.97e-08	9.05e-07
ACC	GCANCTGNY_MYOD_Q6	0.0292	5.73e-08	1.26e-06
ACC	CACGTG_MYC_Q2	0.0271	1.49e-07	3.15e-06
ACC	TATAAA_TATA_01	0.0247	1.58e-07	3.24e-06
ACC	USF_C	0.0502	1.97e-07	3.9e-06
ACC	BACH1_01	0.0494	6.36e-07	1.22e-05
ACC	YNGTTNNNATT_UNKNOWN	0.0411	9.19e-07	1.71e-05
ACC	E2F1_Q4	0.0492	1.81e-06	3.27e-05
ACC	CAGGTA_AREB6_01	0.0278	2.24e-06	3.94e-05
ACC	CTTTGT_LEF1_Q2	0.0193	4.64e-06	7.93e-05
ACC	CAGCTG_AP4_Q5	0.021	4.94e-06	8.22e-05
ACC	CTTTAAR_UNKNOWN	0.0247	5.79e-06	9.37e-05
ACC	ACTAYRNNNCCCR_UNKNOWN	0.0334	1.13e-05	0.000177
ACC	CTTTGA_LEF1_Q2	0.0219	1.31e-05	0.000201
ACC	TGACCTY_ERR1_Q2	0.023	1.83e-05	0.000275
ACC	E12_Q6	0.042	2.14e-05	0.000313
ACC	TCF1P_Q6	0.0414	2.46e-05	0.000351
ACC	MYCMAX_B	0.041	2.63e-05	0.000368
ACC	TGCGCANK_UNKNOWN	0.0294	2.81e-05	0.000383
ACC	NMYC_01	0.0406	2.91e-05	0.000389
ACC	AP1_Q2_01	0.04	3.33e-05	0.000436
ACC	RCGCANGCGY_NRF1_Q6	0.0229	6.6e-05	0.000846
ACC	GGGTGGRR_PAX4_03	0.0201	7.93e-05	0.000995
ACC	AP4_Q6_01	0.0392	8.88e-05	0.00109
ACC	AREB6_03	0.0388	9.78e-05	0.00117
ACC	TGTTTGY_HNF3_Q6	0.0244	9.88e-05	0.00117
ACC	NFY_Q6_01	0.0379	0.000118	0.00137
ACC	GATA6_01	0.0377	0.000122	0.00139
ACC	HNF4_01	0.0372	0.000138	0.00154
ACC	TGGAAA_NFAT_Q4_01	0.0174	0.00014	0.00154
ACC	E4BP4_01	0.0404	0.00016	0.00173
ACC	YGTCCTTGR_UNKNOWN	0.0612	0.000222	0.00233
ACC	FOXJ2_01	0.0435	0.000223	0.00233
ACC	TAATTA_CHX10_01	0.0222	0.000306	0.00314
ACC	GATA1_04	0.0367	0.000321	0.00319
ACC	S8_01	0.0367	0.000321	0.00319
ACC	RRAGTTGT_UNKNOWN	0.0359	0.000383	0.00369
ACC	TGGNNNNNNKCCAR_UNKNOWN	0.0283	0.000384	0.00369
ACC	WHN_B	0.0354	0.000418	0.00395
ACC	HFH8_01	0.0394	0.000431	0.00402
ACC	DR1_Q3	0.035	0.000455	0.00417
ACC	YTATTTTNR_MEF2_02	0.023	0.000461	0.00417
ACC	AP1_Q6	0.0347	0.000481	0.00422
ACC	ERR1_Q2	0.0347	0.000481	0.00422
ACC	ALPHACP1_01	0.0346	0.000494	0.00422
ACC	CP2_01	0.0346	0.000494	0.00422
ACC	HNF4_DR1_Q3	0.0345	0.000508	0.00428
ACC	LMO2COM_01	0.0341	0.000551	0.00458
ACC	PR_Q2	0.0338	0.000582	0.00477
ACC	TCCCRNNRTGC_UNKNOWN	0.0376	0.000592	0.00479
ACC	AACTTT_UNKNOWN	0.0164	0.000602	0.00481
ACC	BACH2_01	0.0332	0.000664	0.00522
ACC	TGCCAAR_NF1_Q6	0.0222	0.000671	0.00522
ACC	GTGACGY_E4F1_Q6	0.0228	0.000737	0.00567
ACC	GGGYGTGNY_UNKNOWN	0.0226	0.000808	0.00613
ACC	CDPCR1_01	0.0462	0.000996	0.00747
ACC	EVI1_02	0.0455	0.00108	0.00796
ACC	CEBP_Q2	0.0342	0.00109	0.00796
ACC	SP1_01	0.0338	0.00118	0.00853
ACC	ZF5_01	0.0336	0.00121	0.00866
ACC	MYC_Q2	0.0378	0.00124	0.00869
ACC	USF_Q6_01	0.0335	0.00124	0.00869
ACC	CTAWWWATA_RSRFC4_Q2	0.0277	0.00135	0.00935
ACC	MYOD_Q6	0.0327	0.00145	0.00994
ACC	COUP_DR1_Q6	0.0324	0.00153	0.0101
ACC	E2F1_Q3_01	0.0324	0.00153	0.0101
ACC	ZIC2_01	0.0324	0.00153	0.0101
ACC	NRSF_01	0.0515	0.00161	0.0106
ACC	AP2GAMMA_01	0.032	0.00165	0.0107
ACC	IRF7_01	0.0317	0.00174	0.011
ACC	MTF1_Q4	0.0317	0.00174	0.011
ACC	E47_01	0.0316	0.00178	0.0112
ACC	GATA_Q6	0.0354	0.00182	0.0113
ACC	NRF2_Q4	0.0314	0.00187	0.0114
BLCA	CAGGTG_E12_Q6	0.0744	3.71e-43	2.28e-40
BLCA	CTTTGT_LEF1_Q2	0.0745	3.99e-34	1.23e-31
BLCA	GGGCGGR_SP1_Q6	0.0622	1.98e-32	4.07e-30
BLCA	E2F_Q6	0.2069	1.87e-30	2.88e-28
BLCA	E2F_Q4	0.2051	2.83e-30	3.48e-28
BLCA	E2F1_Q6	0.2026	2.05e-29	1.85e-27
BLCA	E2F1_Q3	0.1967	2.11e-29	1.85e-27
BLCA	GGGAGGRR_MAZ_Q6	0.066	4.58e-29	3.52e-27
BLCA	GATTGGY_NFY_Q6_01	0.0862	4.26e-28	2.91e-26
BLCA	E2F4DP1_01	0.1925	8.46e-28	5.2e-26
BLCA	E2F1DP1_01	0.1915	4e-27	1.76e-25
BLCA	E2F1DP2_01	0.1915	4e-27	1.76e-25
BLCA	E2F4DP2_01	0.1915	4e-27	1.76e-25
BLCA	E2F_02	0.1915	4e-27	1.76e-25
BLCA	E2F_Q6_01	0.1875	1.02e-26	4.17e-25
BLCA	AACTTT_UNKNOWN	0.0683	2.45e-26	9.41e-25
BLCA	E2F_Q4_01	0.1857	5.71e-26	2.07e-24
BLCA	E2F1DP1RB_01	0.1861	1.85e-25	6.33e-24
BLCA	NRSF_01	0.299	7.98e-24	2.58e-22
BLCA	E2F_Q3_01	0.1745	3.24e-23	9.97e-22
BLCA	E2F1_Q6_01	0.1681	4.64e-22	1.36e-20
BLCA	E2F1_Q4_01	0.1711	7.92e-22	2.21e-20
BLCA	CTTTGA_LEF1_Q2	0.0739	5.27e-21	1.41e-19
BLCA	E2F_Q3	0.1674	5.8e-21	1.49e-19
BLCA	E2F_03	0.1592	1.14e-20	2.8e-19
BLCA	SGCGSSAAA_E2F1DP2_01	0.1964	1.28e-20	3.03e-19
BLCA	TATAAA_TATA_01	0.071	4.48e-20	1.02e-18
BLCA	TGGAAA_NFAT_Q4_01	0.0601	4.91e-19	1.08e-17
BLCA	CAGCTG_AP4_Q5	0.0643	2.2e-18	4.67e-17
BLCA	TTGTTT_FOXO4_01	0.0573	4.66e-18	9.55e-17
BLCA	TGACCTY_ERR1_Q2	0.0738	6.48e-18	1.29e-16
BLCA	E2F1_Q4	0.1434	3.19e-17	6.14e-16
BLCA	CAGNWMCNNNGAC_UNKNOWN	0.2588	6.37e-17	1.19e-15
BLCA	GGGTGGRR_PAX4_03	0.0641	1.17e-15	2.11e-14
BLCA	TGTTTGY_HNF3_Q6	0.0799	1.6e-15	2.81e-14
BLCA	TAATTA_CHX10_01	0.0753	7.94e-15	1.36e-13
BLCA	TTANTCA_UNKNOWN	0.0704	9.73e-15	1.62e-13
BLCA	TGANTCA_AP1_C	0.066	1.03e-14	1.67e-13
BLCA	YATTNATC_UNKNOWN	0.1034	3.48e-14	5.49e-13
BLCA	GCANCTGNY_MYOD_Q6	0.0693	8.06e-14	1.24e-12
BLCA	TGACAGNY_MEIS1_01	0.0713	2.23e-13	3.35e-12
BLCA	HNF1_C	0.1235	3.29e-13	4.82e-12
BLCA	CACGTG_MYC_Q2	0.064	1.23e-12	1.76e-11
BLCA	HNF1_Q6	0.1146	5.28e-12	7.39e-11
BLCA	GGGYGTGNY_UNKNOWN	0.0738	7.45e-12	1.02e-10
BLCA	TGACCTTG_SF1_Q6	0.1124	1.94e-11	2.59e-10
BLCA	TGACATY_UNKNOWN	0.0722	2.63e-11	3.44e-10
BLCA	NFY_01	0.1102	3.11e-11	3.99e-10
BLCA	YCATTAA_UNKNOWN	0.0773	3.25e-11	4.08e-10
BLCA	TFIII_Q6	0.122	3.97e-11	4.88e-10
BLCA	NFY_Q6	0.1069	6.49e-11	7.82e-10
BLCA	HNF1_01	0.1102	7.03e-11	8.31e-10
BLCA	TGCCAAR_NF1_Q6	0.0679	1.38e-10	1.6e-09
BLCA	CDPCR1_01	0.1462	3.86e-10	4.39e-09
BLCA	CTTTAAR_UNKNOWN	0.0597	4.13e-10	4.62e-09
BLCA	MYCMAX_02	0.1007	5.34e-10	5.86e-09
BLCA	OCT1_02	0.1121	5.52e-10	5.96e-09
BLCA	PBX1_01	0.1032	6.65e-10	7.05e-09
BLCA	WTGAAAT_UNKNOWN	0.0698	7.92e-10	8.26e-09
BLCA	HIF1_Q5	0.1025	1.63e-09	1.67e-08
BLCA	E2F1_Q3_01	0.1012	2.1e-09	2.11e-08
BLCA	AP1_01	0.0974	2.29e-09	2.27e-08
BLCA	GATA4_Q3	0.1004	2.48e-09	2.42e-08
BLCA	CTGCAGY_UNKNOWN	0.0627	2.76e-09	2.65e-08
BLCA	RNGTGGGC_UNKNOWN	0.0627	2.88e-09	2.7e-08
BLCA	OCT1_Q6	0.0963	2.9e-09	2.7e-08
BLCA	AREB6_01	0.0959	3.14e-09	2.87e-08
BLCA	ER_Q6_02	0.0992	3.17e-09	2.87e-08
BLCA	CP2_02	0.0988	3.44e-09	3.06e-08
BLCA	CDPCR3HD_01	0.1017	3.98e-09	3.5e-08
BLCA	HNF4_DR1_Q3	0.0958	6.48e-09	5.61e-08
BLCA	YNGTTNNNATT_UNKNOWN	0.0822	7.61e-09	6.5e-08
BLCA	MYCMAX_B	0.0933	1.11e-08	9.31e-08
BLCA	MYCMAX_01	0.0941	1.82e-08	1.51e-07
BLCA	WTTGKCTG_UNKNOWN	0.0698	1.9e-08	1.55e-07
BLCA	ZF5_B	0.0962	2.37e-08	1.91e-07
BLCA	E12_Q6	0.0916	3.06e-08	2.45e-07
BLCA	CACCCBINDINGFACTOR_Q6	0.0896	4.71e-08	3.72e-07
BLCA	RTAAACA_FREAC2_01	0.0555	4.85e-08	3.78e-07
BLCA	T3R_Q6	0.0916	5.86e-08	4.51e-07
BLCA	ACTAYRNNNCCCR_UNKNOWN	0.0713	7.09e-08	5.38e-07
BLCA	YTATTTTNR_MEF2_02	0.0603	8.21e-08	6.16e-07
BLCA	SOX9_B1	0.0928	9e-08	6.67e-07
BLCA	AREB6_03	0.0891	9.69e-08	7.09e-07
BLCA	ERR1_Q2	0.0888	1.04e-07	7.52e-07
BLCA	AP1_Q4_01	0.0881	1.19e-07	8.54e-07
BLCA	BACH1_01	0.0875	1.37e-07	9.69e-07
BLCA	AFP1_Q6	0.0871	1.47e-07	1.03e-06
BLCA	CAGGTA_AREB6_01	0.0568	1.54e-07	1.06e-06
BLCA	NFY_C	0.0898	1.61e-07	1.1e-06
BLCA	TGCTGAY_UNKNOWN	0.0651	1.62e-07	1.1e-06
BLCA	AP2GAMMA_01	0.088	2.29e-07	1.53e-06
BLCA	NMYC_01	0.0849	2.35e-07	1.55e-06
BLCA	CATTGTYY_SOX9_B1	0.0754	2.4e-07	1.57e-06
BLCA	SP1_Q6	0.0859	3.44e-07	2.23e-06
BLCA	MYOD_Q6_01	0.0856	3.68e-07	2.36e-06
BLCA	SMAD3_Q6	0.0879	4.38e-07	2.78e-06
BLCA	AP2ALPHA_01	0.0871	5.03e-07	3.16e-06
BLCA	TST1_01	0.084	5.11e-07	3.18e-06
BLCA	HNF4_Q6	0.0837	5.45e-07	3.35e-06
BRCA	CAGGTG_E12_Q6	0.1022	3.58e-55	2.2e-52
BRCA	GGGAGGRR_MAZ_Q6	0.0945	4.35e-41	1.34e-38
BRCA	E2F4DP1_01	0.2552	4.79e-35	9.81e-33
BRCA	E2F_Q6	0.2586	7.62e-35	1.14e-32
BRCA	E2F_Q4	0.2564	1.29e-34	1.14e-32
BRCA	E2F1DP1_01	0.2553	1.68e-34	1.14e-32
BRCA	E2F1DP2_01	0.2553	1.68e-34	1.14e-32
BRCA	E2F4DP2_01	0.2553	1.68e-34	1.14e-32
BRCA	E2F_02	0.2553	1.68e-34	1.14e-32
BRCA	GGGCGGR_SP1_Q6	0.0806	2.93e-34	1.8e-32
BRCA	E2F1_Q6	0.2543	7.6e-34	4.25e-32
BRCA	E2F_Q3_01	0.2511	1.64e-33	8.42e-32
BRCA	E2F1_Q3	0.2418	1.54e-32	7.28e-31
BRCA	E2F1_Q4_01	0.2456	2.47e-31	1.08e-29
BRCA	E2F_Q4_01	0.2363	2.16e-30	8.87e-29
BRCA	E2F1DP1RB_01	0.2381	4.7e-30	1.81e-28
BRCA	CTTTGT_LEF1_Q2	0.0872	1.31e-28	4.72e-27
BRCA	E2F_Q6_01	0.225	3.21e-28	1.07e-26
BRCA	SGCGSSAAA_E2F1DP2_01	0.2738	3.3e-28	1.07e-26
BRCA	GATTGGY_NFY_Q6_01	0.106	5.57e-28	1.71e-26
BRCA	E2F_Q3	0.2291	1.27e-27	3.71e-26
BRCA	E2F1_Q6_01	0.2227	1.72e-27	4.82e-26
BRCA	E2F_03	0.2082	4.64e-25	1.24e-23
BRCA	CAGCTG_AP4_Q5	0.0906	1.49e-24	3.81e-23
BRCA	TGANTCA_AP1_C	0.1008	5.97e-24	1.47e-22
BRCA	TGACCTY_ERR1_Q2	0.0988	2.94e-21	6.95e-20
BRCA	NRSF_01	0.3093	1.41e-20	3.22e-19
BRCA	CACGTG_MYC_Q2	0.0969	4.37e-20	9.61e-19
BRCA	TATAAA_TATA_01	0.0887	6.49e-20	1.38e-18
BRCA	TGGAAA_NFAT_Q4_01	0.077	2.75e-19	5.63e-18
BRCA	GGGTGGRR_PAX4_03	0.0873	4.63e-19	9.18e-18
BRCA	AACTTT_UNKNOWN	0.0762	1.25e-18	2.4e-17
BRCA	TTANTCA_UNKNOWN	0.0956	5.3e-18	9.87e-17
BRCA	TTGTTT_FOXO4_01	0.0733	5.69e-18	1.03e-16
BRCA	GCANCTGNY_MYOD_Q6	0.0963	7.7e-18	1.35e-16
BRCA	E2F1_Q4	0.1639	3.84e-16	6.56e-15
BRCA	CAGNWMCNNNGAC_UNKNOWN	0.2824	9.76e-16	1.62e-14
BRCA	ER_Q6_02	0.1548	6.39e-15	1.03e-13
BRCA	HIF1_Q5	0.1557	1.15e-14	1.81e-13
BRCA	TGTTTGY_HNF3_Q6	0.0949	5.58e-14	8.59e-13
BRCA	AREB6_03	0.1473	7.12e-14	1.07e-12
BRCA	CTTTGA_LEF1_Q2	0.0787	9.91e-14	1.45e-12
BRCA	TGACCTTG_SF1_Q6	0.1486	1.14e-13	1.64e-12
BRCA	GGGYGTGNY_UNKNOWN	0.0964	3.29e-13	4.6e-12
BRCA	TAATTA_CHX10_01	0.0889	5.88e-13	8.04e-12
BRCA	ERR1_Q2	0.139	1.86e-12	2.48e-11
BRCA	RNGTGGGC_UNKNOWN	0.0888	2.75e-12	3.6e-11
BRCA	TGCCAAR_NF1_Q6	0.0886	1.29e-11	1.65e-10
BRCA	NFY_01	0.1339	2.19e-11	2.75e-10
BRCA	NFY_Q6	0.1298	5.17e-11	6.36e-10
BRCA	BACH1_01	0.1293	5.74e-11	6.93e-10
BRCA	HNF1_Q6	0.1304	8.62e-11	1.02e-09
BRCA	E2F_01	0.2537	9.58e-11	1.11e-09
BRCA	YATTNATC_UNKNOWN	0.1088	1.57e-10	1.79e-09
BRCA	HNF1_01	0.1306	1.6e-10	1.79e-09
BRCA	USF_C	0.1219	2.86e-10	3.14e-09
BRCA	MYCMAX_03	0.127	3.31e-10	3.57e-09
BRCA	GATA1_02	0.127	6.14e-10	6.51e-09
BRCA	HMGIY_Q6	0.125	9.19e-10	9.58e-09
BRCA	GATAAGR_GATA_C	0.1153	1.25e-09	1.28e-08
BRCA	AP1_01	0.1199	1.44e-09	1.45e-08
BRCA	DR1_Q3	0.1206	2.21e-09	2.19e-08
BRCA	CTGCAGY_UNKNOWN	0.0797	2.46e-09	2.39e-08
BRCA	YNGTTNNNATT_UNKNOWN	0.1041	2.48e-09	2.39e-08
BRCA	ALPHACP1_01	0.1192	2.93e-09	2.77e-08
BRCA	FOXM1_01	0.122	3.07e-09	2.86e-08
BRCA	TGACAGNY_MEIS1_01	0.0774	3.23e-09	2.96e-08
BRCA	E2F1_Q3_01	0.1215	3.38e-09	3.06e-08
BRCA	NFY_Q6_01	0.1174	4.23e-09	3.77e-08
BRCA	CATTGTYY_SOX9_B1	0.1034	4.88e-09	4.28e-08
BRCA	T3R_Q6	0.1195	4.94e-09	4.28e-08
BRCA	WTGAAAT_UNKNOWN	0.0844	5.6e-09	4.78e-08
BRCA	MYCMAX_02	0.1157	6.07e-09	5.09e-08
BRCA	RCGCANGCGY_NRF1_Q6	0.0741	6.13e-09	5.09e-08
BRCA	MYCMAX_01	0.1176	7.15e-09	5.79e-08
BRCA	SMAD_Q6	0.1176	7.15e-09	5.79e-08
BRCA	NMYC_01	0.1144	7.91e-09	6.32e-08
BRCA	SF1_Q6	0.1167	8.58e-09	6.76e-08
BRCA	TGAYRTCA_ATF3_Q6	0.0874	1.04e-08	8.12e-08
BRCA	AP1_Q6_01	0.1136	1.6e-08	1.23e-07
BRCA	AP2GAMMA_01	0.116	1.74e-08	1.3e-07
BRCA	E47_02	0.116	1.74e-08	1.3e-07
BRCA	YTATTTTNR_MEF2_02	0.0789	2.12e-08	1.57e-07
BRCA	ZF5_01	0.1176	2.24e-08	1.62e-07
BRCA	WTTGKCTG_UNKNOWN	0.0872	2.24e-08	1.62e-07
BRCA	GATA_Q6	0.1263	3.08e-08	2.2e-07
BRCA	AP2_Q6_01	0.1103	3.15e-08	2.23e-07
BRCA	RTAAACA_FREAC2_01	0.0718	3.31e-08	2.32e-07
BRCA	AP1_Q2_01	0.1091	4.04e-08	2.79e-07
BRCA	GTGACGY_E4F1_Q6	0.079	4.86e-08	3.29e-07
BRCA	E12_Q6	0.1107	4.91e-08	3.29e-07
BRCA	TST1_01	0.1107	4.91e-08	3.29e-07
BRCA	CTTTAAR_UNKNOWN	0.07	5.59e-08	3.7e-07
BRCA	GNCF_01	0.1923	6.91e-08	4.52e-07
BRCA	IRF7_01	0.1111	7.66e-08	4.96e-07
BRCA	CP2_02	0.1107	8.33e-08	5.34e-07
BRCA	CCAATNNSNNNGCG_UNKNOWN	0.2203	9.5e-08	6.02e-07
BRCA	BACH2_01	0.107	1.02e-07	6.43e-07
BRCA	YGCGYRCGC_UNKNOWN	0.1003	1.04e-07	6.46e-07
BRCA	SREBP_Q3	0.1085	1.26e-07	7.74e-07
CESC	GGGAGGRR_MAZ_Q6	0.0185	9.9e-13	6.09e-10
CESC	TATAAA_TATA_01	0.0224	5.82e-11	1.79e-08
CESC	TATA_01	0.0431	1.22e-07	2.51e-05
CESC	MYCMAX_02	0.041	2.01e-07	3.1e-05
CESC	CAGGTG_E12_Q6	0.0133	8.77e-07	0.000108
CESC	CAGCTG_AP4_Q5	0.0157	1.82e-06	0.000187
CESC	GCANCTGNY_MYOD_Q6	0.0195	2.15e-06	0.000189
CESC	CAGNWMCNNNGAC_UNKNOWN	0.0706	5.9e-06	0.000454
CESC	TAATTA_CHX10_01	0.0198	6.73e-06	0.00046
CESC	TGGAAA_NFAT_Q4_01	0.0137	8.01e-06	0.000493
CESC	AP4_Q6_01	0.0353	8.9e-06	0.000498
CESC	CACGTG_MYC_Q2	0.0174	9.73e-06	0.000499
CESC	CTTTGT_LEF1_Q2	0.0132	1.58e-05	0.000747
CESC	GATAAGR_GATA_C	0.0305	2.81e-05	0.00124
CESC	NKX62_Q2	0.0332	4.35e-05	0.00178
CESC	GGGTGGRR_PAX4_03	0.0147	5.76e-05	0.00221
CESC	BACH1_01	0.0304	8.01e-05	0.00286
CESC	HEB_Q6	0.0302	8.45e-05	0.00286
CESC	YTATTTTNR_MEF2_02	0.0187	8.82e-05	0.00286
CESC	TGACCTY_ERR1_Q2	0.0153	0.000136	0.00419
CESC	GGGCGGR_SP1_Q6	0.0105	0.000161	0.00456
CESC	AACTTT_UNKNOWN	0.0122	0.000163	0.00456
CESC	CHX10_01	0.0311	0.000195	0.00522
CESC	GGGYGTGNY_UNKNOWN	0.0181	0.000219	0.00562
CESC	NKX3A_01	0.0295	0.000268	0.00658
CESC	GATA1_02	0.0287	0.000319	0.00755
CESC	ZIC2_01	0.0283	0.000343	0.00782
CESC	HNF1_Q6	0.0277	0.000396	0.00841
CESC	HNF4_01_B	0.0277	0.000396	0.00841
CESC	WTTGKCTG_UNKNOWN	0.0194	0.000425	0.00872
CESC	TGACAGNY_MEIS1_01	0.0157	0.000458	0.00877
CESC	AP4_01	0.0267	0.000488	0.00877
CESC	E12_Q6	0.0267	0.000488	0.00877
CESC	COUP_01	0.0266	0.000499	0.00877
CESC	HNF4_Q6	0.0266	0.000499	0.00877
CESC	GATA6_01	0.0264	0.000522	0.00892
CESC	TGTTTGY_HNF3_Q6	0.0163	0.000562	0.00934
CESC	RYCACNNRNNRNCAG_UNKNOWN	0.0526	0.000693	0.0112
CESC	TATA_C	0.0247	0.000769	0.0121
CESC	AAAYRNCTG_UNKNOWN	0.0214	0.000846	0.013
CESC	LHX3_01	0.0268	0.00121	0.0182
CESC	OCT1_07	0.0309	0.00167	0.0237
CESC	MEIS1_01	0.0251	0.00169	0.0237
CESC	NRSF_01	0.0412	0.00172	0.0237
CESC	CACBINDINGPROTEIN_Q6	0.0248	0.0018	0.0237
CESC	GATA3_01	0.0248	0.0018	0.0237
CESC	HNF1_C	0.0247	0.00183	0.0237
CESC	GATA1_03	0.0245	0.00191	0.0237
CESC	S8_01	0.0245	0.00191	0.0237
CESC	LMO2COM_02	0.0244	0.00195	0.0237
CESC	ACTWSNACTNY_UNKNOWN	0.0388	0.00214	0.0237
CESC	CEBP_Q3	0.0239	0.00216	0.0237
CESC	ER_Q6_02	0.0238	0.0022	0.0237
CESC	IRF7_01	0.0238	0.0022	0.0237
CESC	TGCTGAY_UNKNOWN	0.0167	0.00224	0.0237
CESC	CTTTGA_LEF1_Q2	0.0122	0.00225	0.0237
CESC	HLF_01	0.0236	0.00229	0.0237
CESC	MYCMAX_01	0.0235	0.00233	0.0237
CESC	SMAD_Q6	0.0235	0.00233	0.0237
CESC	CEBPB_02	0.0233	0.00247	0.0237
CESC	IRF1_Q6	0.0233	0.00247	0.0237
CESC	PAX2_02	0.0233	0.00247	0.0237
CESC	CTGCAGY_UNKNOWN	0.0144	0.00248	0.0237
CESC	RNGTGGGC_UNKNOWN	0.0144	0.00251	0.0237
CESC	PPAR_DR1_Q2	0.0232	0.00252	0.0237
CESC	FREAC2_01	0.0231	0.00257	0.0237
CESC	AP1_Q4_01	0.023	0.00262	0.0237
CESC	HNF4_DR1_Q3	0.023	0.00262	0.0237
CESC	AFP1_Q6	0.0227	0.00277	0.0243
CESC	OSF2_Q6	0.0227	0.00277	0.0243
CESC	STAT5A_03	0.0226	0.00282	0.0244
CESC	OCT1_06	0.0226	0.00287	0.0245
CESC	YTAATTAA_LHX3_01	0.0272	0.00291	0.0245
CESC	HNF4_01	0.0223	0.00304	0.0252
CESC	NMYC_01	0.0221	0.00315	0.0258
CESC	MMEF2_Q6	0.0221	0.00321	0.0259
CESC	EGR_Q6	0.0218	0.00338	0.0267
CESC	MEIS1AHOXA9_01	0.0342	0.00339	0.0267
CESC	CCAATNNSNNNGCG_UNKNOWN	0.0508	0.00369	0.0286
CESC	FREAC7_01	0.0256	0.00372	0.0286
CESC	YATTNATC_UNKNOWN	0.0186	0.00387	0.0292
CESC	GATA1_05	0.0212	0.00389	0.0292
CESC	GATA_Q6	0.0253	0.00397	0.0294
CESC	CEBP_C	0.025	0.00415	0.0303
CESC	HFH8_01	0.0246	0.00441	0.0319
CESC	HNF3B_01	0.0226	0.00629	0.045
CESC	CTGRYYYNATT_UNKNOWN	0.0417	0.00644	0.045
CESC	TGANTCA_AP1_C	0.0116	0.00644	0.045
CESC	LBP1_Q6	0.0223	0.00665	0.0459
CESC	CART1_01	0.0221	0.00689	0.0471
CESC	CCCNNGGGAR_OLF1_01	0.0187	0.00699	0.0471
CESC	MEF2_01	0.0278	0.00705	0.0471
CESC	HP1SITEFACTOR_Q6	0.0217	0.00741	0.0485
CESC	OCT1_03	0.0217	0.00741	0.0485
CESC	STAT3_02	0.0272	0.00757	0.049
CESC	CGTSACG_PAX3_B	0.027	0.00775	0.0496
CHOL	TGACCTY_ERR1_Q2	0.0115	1.91e-06	0.000609
CHOL	NRSF_01	0.0515	1.98e-06	0.000609
CHOL	AACTTT_UNKNOWN	0.0079	8.74e-06	0.00179
CHOL	CAGNWMCNNNGAC_UNKNOWN	0.0471	3.18e-05	0.00489
CHOL	CTTTGA_LEF1_Q2	0.0089	5.42e-05	0.00666
CHOL	COREBINDINGFACTOR_Q6	0.0183	0.000281	0.0288
CHOL	HOXA3_01	0.1538	0.000332	0.0292
CHOL	TATAAA_TATA_01	0.0077	0.000386	0.0297
CHOL	CAGGTG_E12_Q6	0.0056	0.000647	0.0442
COAD	CAGGTG_E12_Q6	0.0684	1.07e-29	6.56e-27
COAD	E2F4DP1_01	0.1883	4.8e-25	1.47e-22
COAD	E2F1_Q6	0.1897	1.18e-24	2.42e-22
COAD	E2F_Q6	0.1853	1.04e-23	1.21e-21
COAD	E2F_Q4	0.1838	1.49e-23	1.21e-21
COAD	E2F1DP1_01	0.183	1.77e-23	1.21e-21
COAD	E2F1DP2_01	0.183	1.77e-23	1.21e-21
COAD	E2F4DP2_01	0.183	1.77e-23	1.21e-21
COAD	E2F_02	0.183	1.77e-23	1.21e-21
COAD	E2F_Q6_01	0.1792	4.23e-23	2.6e-21
COAD	GGGCGGR_SP1_Q6	0.0578	1.05e-21	5.85e-20
COAD	E2F_Q4_01	0.173	1.7e-21	8.72e-20
COAD	E2F1DP1RB_01	0.1732	5.08e-21	2.31e-19
COAD	E2F1_Q3	0.168	5.25e-21	2.31e-19
COAD	CACGTG_MYC_Q2	0.0824	5.78e-20	2.37e-18
COAD	SGCGSSAAA_E2F1DP2_01	0.1905	2.26e-18	8.27e-17
COAD	GATTGGY_NFY_Q6_01	0.0759	2.3e-18	8.27e-17
COAD	E2F_03	0.1551	2.42e-18	8.27e-17
COAD	E2F_Q3_01	0.1574	4.05e-18	1.31e-16
COAD	E2F1_Q6_01	0.1555	6.24e-18	1.92e-16
COAD	E2F_Q3	0.1542	6.35e-17	1.86e-15
COAD	E2F1_Q4_01	0.1535	7.32e-17	2.04e-15
COAD	MYCMAX_01	0.1373	2.51e-15	6.71e-14
COAD	GGGAGGRR_MAZ_Q6	0.0558	3.47e-15	8.89e-14
COAD	RCGCANGCGY_NRF1_Q6	0.0708	1.57e-12	3.86e-11
COAD	CAGCTG_AP4_Q5	0.0571	3.31e-11	7.83e-10
COAD	E2F1_Q4	0.1148	1.14e-10	2.61e-09
COAD	MYC_Q2	0.1243	1.07e-09	2.35e-08
COAD	GGGTGGRR_PAX4_03	0.0564	2.19e-09	4.65e-08
COAD	CTTTGT_LEF1_Q2	0.0497	3.15e-09	6.45e-08
COAD	MYCMAX_02	0.1007	4.37e-09	8.67e-08
COAD	AREB6_03	0.1008	8.35e-09	1.61e-07
COAD	TTGTTT_FOXO4_01	0.048	1.42e-08	2.64e-07
COAD	E2F1_Q3_01	0.1012	1.47e-08	2.64e-07
COAD	TGGAAA_NFAT_Q4_01	0.0491	1.5e-08	2.64e-07
COAD	NMYC_01	0.0959	2.3e-08	3.93e-07
COAD	NFY_Q6	0.0954	4.74e-08	7.88e-07
COAD	TATAAA_TATA_01	0.0532	5.76e-08	9.32e-07
COAD	TGACCTY_ERR1_Q2	0.0556	1.6e-07	2.53e-06
COAD	ACTAYRNNNCCCR_UNKNOWN	0.0735	2.08e-07	3.2e-06
COAD	TGTTTGY_HNF3_Q6	0.061	3.3e-07	4.95e-06
COAD	HNF1_Q6	0.0909	3.83e-07	5.61e-06
COAD	RFX1_01	0.0898	4.72e-07	6.75e-06
COAD	GCANCTGNY_MYOD_Q6	0.0563	4.87e-07	6.81e-06
COAD	USF_C	0.086	5.91e-07	8.07e-06
COAD	SCGGAAGY_ELK1_02	0.0517	7.22e-07	9.65e-06
COAD	TAATTA_CHX10_01	0.058	7.39e-07	9.67e-06
COAD	KTGGYRSGAA_UNKNOWN	0.1579	7.8e-07	9.99e-06
COAD	USF2_Q6	0.0876	1.26e-06	1.58e-05
COAD	E2F_01	0.1642	1.5e-06	1.85e-05
COAD	TGANTCA_AP1_C	0.0517	1.61e-06	1.94e-05
COAD	COUP_DR1_Q6	0.085	3.52e-06	4.09e-05
COAD	CTTTGA_LEF1_Q2	0.0495	3.53e-06	4.09e-05
COAD	MYCMAX_B	0.0821	3.69e-06	4.2e-05
COAD	AREB6_01	0.0812	4.42e-06	4.94e-05
COAD	GGGYGTGNY_UNKNOWN	0.0587	4.77e-06	5.24e-05
COAD	NFY_01	0.0827	5.45e-06	5.88e-05
COAD	TGCGCANK_UNKNOWN	0.0606	1.36e-05	0.000144
COAD	TGCCAAR_NF1_Q6	0.0554	1.42e-05	0.000148
COAD	YYCATTCAWW_UNKNOWN	0.089	1.61e-05	0.000165
COAD	YGCGYRCGC_UNKNOWN	0.0721	1.88e-05	0.000189
COAD	MAZR_01	0.0818	2.86e-05	0.000281
COAD	TST1_01	0.0763	2.88e-05	0.000281
COAD	HNF1_01	0.0776	3.64e-05	0.00035
COAD	TGACCTTG_SF1_Q6	0.0763	4.54e-05	0.000429
COAD	CREB_Q3	0.0754	5.33e-05	0.000497
COAD	TTTNNANAGCYR_UNKNOWN	0.0977	5.95e-05	0.000546
COAD	MYOGENIN_Q6	0.0745	6.25e-05	0.000565
COAD	RFX1_02	0.0719	6.6e-05	0.000589
COAD	MYOD_Q6_01	0.0739	6.93e-05	0.000609
COAD	ERR1_Q2	0.0734	7.69e-05	0.000666
COAD	ARNT_01	0.0728	8.51e-05	0.000727
COAD	AACTTT_UNKNOWN	0.0413	0.000104	0.000876
COAD	HIF1_Q5	0.0738	0.000109	0.000909
COAD	ELK1_02	0.0726	0.000134	0.0011
COAD	WTGAAAT_UNKNOWN	0.0536	0.000144	0.00117
COAD	YNGTTNNNATT_UNKNOWN	0.063	0.000146	0.00117
COAD	CTTTAAR_UNKNOWN	0.0473	0.000153	0.00121
COAD	CP2_02	0.0711	0.000172	0.00133
COAD	TGACGTCA_ATF3_Q6	0.0736	0.000173	0.00133
COAD	TTANTCA_UNKNOWN	0.0473	0.000185	0.0014
COAD	GTTRYCATRR_UNKNOWN	0.0814	0.000225	0.00169
COAD	YATTNATC_UNKNOWN	0.061	0.000233	0.00173
COAD	HNF4_DR1_Q3	0.069	0.000252	0.0018
COAD	NF1_Q6	0.069	0.000252	0.0018
COAD	TGACAGNY_MEIS1_01	0.0484	0.00026	0.0018
COAD	CREB_01	0.0687	0.000264	0.0018
COAD	E12_Q6	0.0687	0.000264	0.0018
COAD	MAX_01	0.0687	0.000264	0.0018
COAD	TTF1_Q6	0.0687	0.000264	0.0018
COAD	NFY_Q6_01	0.0682	0.000289	0.00196
COAD	YTATTTTNR_MEF2_02	0.0502	0.000312	0.00205
COAD	HNF1_C	0.07	0.000313	0.00205
COAD	SP1_Q6_01	0.07	0.000313	0.00205
COAD	GATA1_02	0.0697	0.000328	0.00213
COAD	NFY_C	0.0694	0.000344	0.00221
COAD	TEF1_Q6	0.0708	0.000407	0.00258
COAD	CAGGTA_AREB6_01	0.048	0.000426	0.00268
COAD	RGAANNTTC_HSF1_01	0.0561	0.000456	0.00283
COAD	GTGACGY_E4F1_Q6	0.0502	0.000466	0.00287
DLBC	GGGCGGR_SP1_Q6	0.016	2.7e-09	1.41e-06
DLBC	E2F_Q6_01	0.0542	4.6e-09	1.41e-06
DLBC	CACGTG_MYC_Q2	0.0242	9.96e-09	2.04e-06
DLBC	E2F_Q6	0.0517	3.02e-08	3.51e-06
DLBC	E2F_Q4	0.0513	3.32e-08	3.51e-06
DLBC	CAGCTG_AP4_Q5	0.0197	3.42e-08	3.51e-06
DLBC	TGACCTY_ERR1_Q2	0.023	5.19e-08	4.56e-06
DLBC	TGACCTTG_SF1_Q6	0.0482	6.57e-08	5.05e-06
DLBC	SGCGSSAAA_E2F1DP2_01	0.0595	1.18e-07	8.05e-06
DLBC	E2F1DP1RB_01	0.0476	2.63e-07	1.53e-05
DLBC	E2F1_Q6	0.0474	2.74e-07	1.53e-05
DLBC	CAGGTG_E12_Q6	0.0153	3.3e-07	1.64e-05
DLBC	E2F4DP1_01	0.046	3.69e-07	1.64e-05
DLBC	TGGAAA_NFAT_Q4_01	0.0169	3.74e-07	1.64e-05
DLBC	E2F_03	0.0449	4.71e-07	1.93e-05
DLBC	TATAAA_TATA_01	0.0193	7.28e-07	2.8e-05
DLBC	E2F1DP1_01	0.0426	2.54e-06	7.44e-05
DLBC	E2F1DP2_01	0.0426	2.54e-06	7.44e-05
DLBC	E2F4DP2_01	0.0426	2.54e-06	7.44e-05
DLBC	E2F_02	0.0426	2.54e-06	7.44e-05
DLBC	E2F_Q3_01	0.0426	2.54e-06	7.44e-05
DLBC	E2F_Q4_01	0.0422	2.74e-06	7.6e-05
DLBC	E2F1_Q6_01	0.042	2.84e-06	7.6e-05
DLBC	SF1_Q6	0.0389	5.61e-06	0.000144
DLBC	NMYC_01	0.0369	8.92e-06	0.000219
DLBC	USF_C	0.0358	1.15e-05	0.000271
DLBC	E2F1_Q4_01	0.0395	1.47e-05	0.000336
DLBC	POU1F1_Q6	0.0378	2.07e-05	0.000454
DLBC	E2F1_Q3	0.0369	2.52e-05	0.000533
DLBC	YYCATTCAWW_UNKNOWN	0.0419	2.89e-05	0.000593
DLBC	NRSF_01	0.0619	3.39e-05	0.000672
DLBC	MYCMAX_01	0.0353	3.55e-05	0.000682
DLBC	AREB6_03	0.0349	3.89e-05	0.000708
DLBC	PPAR_DR1_Q2	0.0347	4e-05	0.000708
DLBC	GGGAGGRR_MAZ_Q6	0.0136	4.03e-05	0.000708
DLBC	COUP_01	0.0342	4.51e-05	0.00077
DLBC	MYCMAX_02	0.0336	5.21e-05	0.000866
DLBC	AACTTT_UNKNOWN	0.0143	6e-05	0.00097
DLBC	E2F_01	0.0746	6.35e-05	0.001
DLBC	GGGTGGRR_PAX4_03	0.0162	7.18e-05	0.0011
DLBC	TGACAGNY_MEIS1_01	0.0193	7.32e-05	0.0011
DLBC	E2F_Q3	0.0352	9.73e-05	0.00142
DLBC	ARGGGTTAA_UNKNOWN	0.0496	0.000116	0.00166
DLBC	SP1_01	0.0338	0.000131	0.00183
DLBC	E2F1_Q4	0.0328	0.00016	0.00218
DLBC	MYC_Q2	0.0378	0.000172	0.00227
DLBC	COUP_DR1_Q6	0.0324	0.000174	0.00227
DLBC	USF2_Q6	0.0319	0.000194	0.00248
DLBC	ER_Q6_02	0.0317	0.000199	0.0025
DLBC	MYB_Q6	0.0314	0.000216	0.0026
DLBC	ZIC3_01	0.0314	0.000216	0.0026
DLBC	DR1_Q3	0.0311	0.000227	0.00269
DLBC	ALPHACP1_01	0.0308	0.000246	0.00285
DLBC	ER_Q6_01	0.0297	0.000309	0.00345
DLBC	HNF4_01	0.0297	0.000309	0.00345
DLBC	TATA_C	0.0283	0.000432	0.00475
DLBC	CTAWWWATA_RSRFC4_Q2	0.0249	0.000478	0.00516
DLBC	CTTTGT_LEF1_Q2	0.0127	0.000666	0.007
DLBC	TGCCAAR_NF1_Q6	0.018	0.000672	0.007
DLBC	TGCGCANK_UNKNOWN	0.0202	0.000688	0.00706
DLBC	ZF5_01	0.0294	0.000778	0.00785
DLBC	USF_Q6_01	0.0293	0.000798	0.00791
DLBC	E2F1_Q3_01	0.0283	0.000966	0.00928
DLBC	ZIC2_01	0.0283	0.000966	0.00928
DLBC	HNF1_Q6	0.0277	0.00111	0.0105
DLBC	NFY_01	0.0276	0.00114	0.0105
DLBC	RNGTGGGC_UNKNOWN	0.017	0.00115	0.0105
DLBC	MYOGENIN_Q6	0.0275	0.00116	0.0105
DLBC	GAANYNYGACNY_UNKNOWN	0.0533	0.00126	0.0112
DLBC	RACCACAR_AML_Q6	0.0268	0.00133	0.0117
DLBC	GR_Q6	0.0258	0.00164	0.0142
DLBC	CAGNWMCNNNGAC_UNKNOWN	0.0471	0.002	0.0171
DLBC	CTTTGA_LEF1_Q2	0.0138	0.00203	0.0171
DLBC	TGATTTRY_GFI1_01	0.0238	0.00259	0.0216
DLBC	YGACNNYACAR_UNKNOWN	0.0417	0.00312	0.0252
DLBC	AR_01	0.0318	0.00312	0.0252
DLBC	MEF2_02	0.0263	0.00319	0.0255
DLBC	TGACGTCA_ATF3_Q6	0.026	0.0034	0.0268
DLBC	HNF6_Q6	0.0256	0.00362	0.0282
DLBC	ARP1_01	0.0303	0.00385	0.0292
DLBC	TAAWWATAG_RSRFC4_Q2	0.0303	0.00385	0.0292
DLBC	EVI1_04	0.0252	0.00393	0.0295
DLBC	CCCNNGGGAR_OLF1_01	0.0219	0.00413	0.0306
DLBC	E2A_Q2	0.0247	0.00435	0.0314
DLBC	HFH1_01	0.0247	0.00435	0.0314
DLBC	EVI1_05	0.0291	0.00459	0.0324
DLBC	TAAYNRNNTCC_UNKNOWN	0.0291	0.00459	0.0324
DLBC	TGIF_01	0.0243	0.0047	0.0328
DLBC	TGANTCA_AP1_C	0.0134	0.00483	0.0334
DLBC	PAX4_03	0.0237	0.00527	0.036
DLBC	NFKB_Q6	0.0236	0.00537	0.0362
DLBC	AP4_Q6_01	0.0235	0.00547	0.0362
DLBC	TATA_01	0.0235	0.00547	0.0362
DLBC	GCANCTGNY_MYOD_Q6	0.0141	0.00565	0.0368
DLBC	SREBP_Q3	0.0233	0.00579	0.0368
DLBC	AR_Q6	0.0232	0.00589	0.0368
DLBC	CREBP1CJUN_01	0.0232	0.00589	0.0368
DLBC	ERR1_Q2	0.0232	0.00589	0.0368
DLBC	AP1_Q4_01	0.023	0.00611	0.0368
DLBC	HNF4_DR1_Q3	0.023	0.00611	0.0368
ESCA	E2F_Q4_01	0.1561	1.97e-25	9.59e-23
ESCA	E2F_Q6_01	0.1542	3.12e-25	9.59e-23
ESCA	E2F_Q6	0.1509	1.29e-23	2.65e-21
ESCA	E2F_Q4	0.1496	1.74e-23	2.67e-21
ESCA	E2F1_Q6	0.1466	1.47e-22	1.81e-20
ESCA	E2F1DP1_01	0.1404	2.45e-21	1.5e-19
ESCA	E2F1DP2_01	0.1404	2.45e-21	1.5e-19
ESCA	E2F4DP2_01	0.1404	2.45e-21	1.5e-19
ESCA	E2F_02	0.1404	2.45e-21	1.5e-19
ESCA	E2F_Q3_01	0.1404	2.45e-21	1.5e-19
ESCA	GGGCGGR_SP1_Q6	0.0408	3.02e-21	1.69e-19
ESCA	E2F4DP1_01	0.1381	4.19e-21	2.15e-19
ESCA	E2F1_Q3	0.1352	8.1e-21	3.83e-19
ESCA	HNF1_01	0.1306	9.18e-20	3.77e-18
ESCA	E2F_Q3	0.1366	9.19e-20	3.77e-18
ESCA	E2F1_Q4_01	0.136	1.05e-19	4.03e-18
ESCA	E2F1DP1RB_01	0.1342	1.55e-19	5.59e-18
ESCA	E2F1_Q6_01	0.1218	3.29e-17	1.13e-15
ESCA	GATTGGY_NFY_Q6_01	0.0543	5.18e-17	1.64e-15
ESCA	CACGTG_MYC_Q2	0.0572	5.32e-17	1.64e-15
ESCA	E2F_03	0.1184	7.25e-17	2.12e-15
ESCA	SGCGSSAAA_E2F1DP2_01	0.1429	4.59e-16	1.28e-14
ESCA	HNF1_Q6	0.1107	1.43e-15	3.81e-14
ESCA	E2F1_Q4	0.1107	4.6e-15	1.18e-13
ESCA	CAGGTG_E12_Q6	0.037	7.79e-14	1.92e-12
ESCA	RGTTAMWNATT_HNF1_01	0.2	9.34e-13	2.21e-11
ESCA	HNF1_C	0.0988	1.82e-12	4.16e-11
ESCA	MYCMAX_01	0.0941	5.13e-12	1.13e-10
ESCA	GGGAGGRR_MAZ_Q6	0.0361	7.69e-12	1.63e-10
ESCA	CTTTGT_LEF1_Q2	0.0365	9.4e-11	1.93e-09
ESCA	NMYC_01	0.0849	1.15e-10	2.28e-09
ESCA	CTTTGA_LEF1_Q2	0.043	1.2e-10	2.3e-09
ESCA	HNF4_01	0.0781	3.32e-09	6.18e-08
ESCA	HNF4_DR1_Q3	0.0766	1.07e-08	1.94e-07
ESCA	AREB6_03	0.0736	4.69e-08	8.24e-07
ESCA	PPAR_DR1_Q2	0.0734	4.98e-08	8.51e-07
ESCA	MYCMAX_02	0.0709	8.54e-08	1.42e-06
ESCA	ACTAYRNNNCCCR_UNKNOWN	0.0557	9.72e-08	1.57e-06
ESCA	USF2_Q6	0.0717	1.57e-07	2.46e-06
ESCA	USF_C	0.0681	1.6e-07	2.46e-06
ESCA	NFY_01	0.0709	1.87e-07	2.81e-06
ESCA	ALPHACP1_01	0.0692	2.64e-07	3.87e-06
ESCA	NFY_Q6	0.0687	2.96e-07	4.24e-06
ESCA	COUP_01	0.0684	3.13e-07	4.28e-06
ESCA	HNF4_Q6	0.0684	3.13e-07	4.28e-06
ESCA	YCATTAA_UNKNOWN	0.0486	4.6e-07	6.15e-06
ESCA	GGGYGTGNY_UNKNOWN	0.0452	4.92e-07	6.43e-06
ESCA	TATAAA_TATA_01	0.0355	5.77e-07	7.39e-06
ESCA	E2F1_Q3_01	0.0688	6.13e-07	7.69e-06
ESCA	DR1_Q3	0.0661	1.06e-06	1.31e-05
ESCA	TGGAAA_NFAT_Q4_01	0.0311	1.14e-06	1.37e-05
ESCA	TGACCTY_ERR1_Q2	0.0374	1.22e-06	1.41e-05
ESCA	E2F_01	0.1343	1.22e-06	1.41e-05
ESCA	GGGTGGRR_PAX4_03	0.0348	1.32e-06	1.5e-05
ESCA	MAX_01	0.0649	1.38e-06	1.55e-05
ESCA	MYC_Q2	0.0757	1.96e-06	2.15e-05
ESCA	TAATTA_CHX10_01	0.0395	3.6e-06	3.89e-05
ESCA	TGCCAAR_NF1_Q6	0.0402	7.48e-06	7.93e-05
ESCA	RNGTGGGC_UNKNOWN	0.0392	8.52e-06	8.88e-05
ESCA	AACTTT_UNKNOWN	0.0296	9.01e-06	9.23e-05
ESCA	HIF1_Q5	0.0615	1.09e-05	0.000109
ESCA	GCTNWTTGK_UNKNOWN	0.0556	1.1e-05	0.000109
ESCA	TGTTTGY_HNF3_Q6	0.0393	1.13e-05	0.00011
ESCA	COUP_DR1_Q6	0.0607	1.26e-05	0.000121
ESCA	ER_Q6_02	0.0595	1.59e-05	0.000151
ESCA	CAGCTG_AP4_Q5	0.0308	1.79e-05	0.000167
ESCA	YGCGYRCGC_UNKNOWN	0.0533	1.87e-05	0.000172
ESCA	LEF1_Q2	0.0619	1.95e-05	0.000176
ESCA	TGATTTRY_GFI1_01	0.0544	2.53e-05	0.000226
ESCA	TTGTTT_FOXO4_01	0.0281	2.73e-05	0.00024
ESCA	AP2ALPHA_01	0.0581	3.96e-05	0.000343
ESCA	FOXM1_01	0.0569	4.94e-05	0.000422
ESCA	CTTTAAR_UNKNOWN	0.034	5.36e-05	0.000442
ESCA	HMGIY_Q6	0.0565	5.39e-05	0.000442
ESCA	TAL1BETAE47_01	0.0565	5.39e-05	0.000442
ESCA	AP2GAMMA_01	0.056	5.88e-05	0.000476
ESCA	RYTAAWNNNTGAY_UNKNOWN	0.1129	5.97e-05	0.000476
ESCA	MYCMAX_03	0.0556	6.41e-05	0.000505
ESCA	TAL1BETAITF2_01	0.0547	7.58e-05	0.000584
ESCA	GTGACGY_E4F1_Q6	0.038	7.6e-05	0.000584
ESCA	TTANTCA_UNKNOWN	0.0336	8.32e-05	0.000632
ESCA	ARNT_01	0.0536	9.3e-05	0.000698
ESCA	GATAAGR_GATA_C	0.0508	9.63e-05	0.000714
ESCA	MYCMAX_B	0.0522	0.000123	0.0009
ESCA	TCF4_Q5	0.0537	0.000161	0.00117
ESCA	NFY_C	0.0531	0.000182	0.0013
ESCA	STAT5A_04	0.0563	0.000184	0.0013
ESCA	KTGGYRSGAA_UNKNOWN	0.0921	0.000219	0.00153
ESCA	HNF4_01_B	0.0514	0.000249	0.00172
ESCA	WHN_B	0.0512	0.000259	0.00177
ESCA	USF_01	0.0508	0.000279	0.00185
ESCA	YYCATTCAWW_UNKNOWN	0.0576	0.00028	0.00185
ESCA	SCGGAAGY_ELK1_02	0.03	0.00028	0.00185
ESCA	MAZ_Q6	0.057	0.000306	0.002
ESCA	TEF1_Q6	0.0531	0.000317	0.00205
ESCA	AP1_Q4_01	0.0498	0.000336	0.00215
ESCA	PAX4_01	0.0496	0.000348	0.00219
ESCA	ARP1_01	0.0606	0.00035	0.00219
ESCA	HIF1_Q3	0.0522	0.000371	0.0023
ESCA	NFY_Q6_01	0.0492	0.000374	0.0023
GBM	CAGGTG_E12_Q6	0.0946	1.04e-83	6.38e-81
GBM	GGGAGGRR_MAZ_Q6	0.0871	1.14e-63	3.52e-61
GBM	CAGCTG_AP4_Q5	0.0965	4.08e-52	8.37e-50
GBM	CTTTGT_LEF1_Q2	0.0816	1.42e-47	2.18e-45
GBM	AACTTT_UNKNOWN	0.081	1.11e-44	1.37e-42
GBM	GCANCTGNY_MYOD_Q6	0.105	2.48e-37	2.55e-35
GBM	NRSF_01	0.3814	5.84e-36	5.13e-34
GBM	CTGCAGY_UNKNOWN	0.1124	2.21e-35	1.7e-33
GBM	GGGCGGR_SP1_Q6	0.0582	1.14e-31	7.78e-30
GBM	TTGTTT_FOXO4_01	0.0645	9.61e-29	5.91e-27
GBM	RNGTGGGC_UNKNOWN	0.1005	1.58e-28	8.81e-27
GBM	GGGTGGRR_PAX4_03	0.0765	6.15e-27	3.15e-25
GBM	TGANTCA_AP1_C	0.0812	1.21e-26	5.73e-25
GBM	TGACCTY_ERR1_Q2	0.0834	2.55e-26	1.12e-24
GBM	TGACAGNY_MEIS1_01	0.0919	1.08e-25	4.42e-24
GBM	TGCCAAR_NF1_Q6	0.097	4.28e-25	1.64e-23
GBM	CAGNWMCNNNGAC_UNKNOWN	0.3176	4.09e-24	1.48e-22
GBM	TGTTTGY_HNF3_Q6	0.0894	8.28e-22	2.83e-20
GBM	TGGAAA_NFAT_Q4_01	0.0596	1.09e-21	3.53e-20
GBM	CTTTGA_LEF1_Q2	0.0698	6.7e-21	2.06e-19
GBM	EGR2_01	0.1709	1.99e-20	5.82e-19
GBM	GATTGGY_NFY_Q6_01	0.0698	9.53e-20	2.67e-18
GBM	TATAAA_TATA_01	0.0664	1.63e-19	4.36e-18
GBM	CAGGTA_AREB6_01	0.0808	6.31e-19	1.62e-17
GBM	TAATTA_CHX10_01	0.079	1.94e-18	4.78e-17
GBM	YTATTTTNR_MEF2_02	0.0832	7.56e-18	1.79e-16
GBM	YCATTAA_UNKNOWN	0.0917	1.38e-17	3.14e-16
GBM	TGAYRTCA_ATF3_Q6	0.0929	1.68e-17	3.68e-16
GBM	TGACCTTG_SF1_Q6	0.1365	2.68e-17	5.68e-16
GBM	CTTTAAR_UNKNOWN	0.07	8.64e-17	1.77e-15
GBM	AP1_01	0.1273	2.33e-16	4.63e-15
GBM	TGACATY_UNKNOWN	0.0812	2.99e-16	5.75e-15
GBM	NFE2_01	0.125	4.12e-16	7.67e-15
GBM	CACGTG_MYC_Q2	0.0669	5.01e-16	9.07e-15
GBM	AREB6_03	0.1279	5.62e-16	9.85e-15
GBM	GGATTA_PITX2_Q2	0.0852	5.77e-16	9.85e-15
GBM	TTANTCA_UNKNOWN	0.0683	1.35e-15	2.25e-14
GBM	YNGTTNNNATT_UNKNOWN	0.1041	3.38e-15	5.47e-14
GBM	GTGGGTGK_UNKNOWN	0.116	3.91e-15	6.16e-14
GBM	OCT1_02	0.1355	7.12e-15	1.09e-13
GBM	GGGYGTGNY_UNKNOWN	0.0753	7.09e-14	1.06e-12
GBM	CDPCR3HD_01	0.1229	9.33e-14	1.34e-12
GBM	AREB6_01	0.1144	9.39e-14	1.34e-12
GBM	EGR_Q6	0.1127	1.4e-13	1.95e-12
GBM	TCF11MAFG_01	0.1304	1.55e-13	2.12e-12
GBM	ERR1_Q2	0.1158	1.69e-13	2.26e-12
GBM	E12_Q6	0.1145	2.29e-13	2.93e-12
GBM	GFI1_01	0.1145	2.29e-13	2.93e-12
GBM	E2F1DP1RB_01	0.1212	3.5e-13	4.39e-12
GBM	GR_Q6	0.1107	5.54e-13	6.69e-12
GBM	NMYC_01	0.1107	5.54e-13	6.69e-12
GBM	WTTGKCTG_UNKNOWN	0.0814	5.72e-13	6.76e-12
GBM	NGFIC_01	0.1137	6.81e-13	7.76e-12
GBM	ZIC3_01	0.1137	6.81e-13	7.76e-12
GBM	CACBINDINGPROTEIN_Q6	0.1157	1.11e-12	1.24e-11
GBM	YATTNATC_UNKNOWN	0.0928	1.2e-12	1.32e-11
GBM	MYCMAX_02	0.1082	2.39e-12	2.58e-11
GBM	E47_01	0.1107	3.29e-12	3.43e-11
GBM	PAX4_03	0.1107	3.29e-12	3.43e-11
GBM	AP4_Q5	0.1062	3.79e-12	3.88e-11
GBM	TGATTTRY_GFI1_01	0.102	4.52e-12	4.56e-11
GBM	RFX1_02	0.1043	5.95e-12	5.9e-11
GBM	CCCNNGGGAR_OLF1_01	0.0969	7.74e-12	7.56e-11
GBM	CART1_01	0.115	8.06e-12	7.74e-11
GBM	E2F_Q6	0.1121	1.46e-11	1.38e-10
GBM	E2F_Q4	0.1111	1.78e-11	1.66e-10
GBM	AP1_C	0.1018	2.45e-11	2.25e-10
GBM	POU1F1_Q6	0.1092	2.61e-11	2.36e-10
GBM	E2F_Q6_01	0.1083	3.15e-11	2.8e-10
GBM	HNF3_Q6	0.1217	4.07e-11	3.57e-10
GBM	MYOD_Q6	0.1061	4.99e-11	4.27e-10
GBM	AP1_Q6_01	0.1023	4.99e-11	4.27e-10
GBM	E47_02	0.104	7.83e-11	6.59e-10
GBM	CDPCR1_01	0.1462	8.23e-11	6.84e-10
GBM	ER_Q6_02	0.1032	9.34e-11	7.66e-10
GBM	E2F_Q3_01	0.1064	1.11e-10	8.98e-10
GBM	CATTGTYY_SOX9_B1	0.0866	1.34e-10	1.07e-09
GBM	MEF2_03	0.105	1.46e-10	1.15e-09
GBM	SREBP_Q3	0.1008	1.57e-10	1.19e-09
GBM	E2F4DP1_01	0.1046	1.59e-10	1.19e-09
GBM	SMAD3_Q6	0.1046	1.59e-10	1.19e-09
GBM	ZF5_B	0.1046	1.59e-10	1.19e-09
GBM	CP2_01	0.1	1.86e-10	1.38e-09
GBM	LEF1_Q6	0.0996	2.02e-10	1.48e-09
GBM	AP4_01	0.0992	2.2e-10	1.59e-09
GBM	E2F1_Q3	0.1025	2.48e-10	1.77e-09
GBM	S8_01	0.102	2.7e-10	1.91e-09
GBM	HEB_Q6	0.0981	2.82e-10	1.97e-09
GBM	E2F1_Q4_01	0.1053	3.24e-10	2.21e-09
GBM	MEF2_02	0.1053	3.24e-10	2.21e-09
GBM	CACCCBINDINGFACTOR_Q6	0.097	3.6e-10	2.43e-09
GBM	TGCTGAY_UNKNOWN	0.0706	4.44e-10	2.97e-09
GBM	CEBP_01	0.0956	4.97e-10	3.28e-09
GBM	AP2REP_01	0.118	5.07e-10	3.31e-09
GBM	TGGNNNNNNKCCAR_UNKNOWN	0.0778	5.47e-10	3.54e-09
GBM	AAAYWAACM_HFH4_01	0.0984	5.78e-10	3.7e-09
GBM	E2F1DP1_01	0.1021	6.01e-10	3.74e-09
GBM	E2F1DP2_01	0.1021	6.01e-10	3.74e-09
GBM	E2F4DP2_01	0.1021	6.01e-10	3.74e-09
GBM	MYOGENIN_Q6	0.098	6.28e-10	3.82e-09
HNSC	E2F_Q6_01	0.1875	7.48e-33	4.6e-30
HNSC	E2F4DP1_01	0.1841	8.58e-32	2.64e-29
HNSC	E2F1DP1RB_01	0.1861	2.62e-31	3.9e-29
HNSC	E2F1_Q6	0.1853	3.17e-31	3.9e-29
HNSC	E2F_Q6	0.1853	3.17e-31	3.9e-29
HNSC	E2F_Q4	0.1838	4.61e-31	4.73e-29
HNSC	E2F1DP1_01	0.1787	7.43e-30	4.15e-28
HNSC	E2F1DP2_01	0.1787	7.43e-30	4.15e-28
HNSC	E2F4DP2_01	0.1787	7.43e-30	4.15e-28
HNSC	E2F_02	0.1787	7.43e-30	4.15e-28
HNSC	E2F_Q3_01	0.1787	7.43e-30	4.15e-28
HNSC	E2F_Q4_01	0.1772	1.06e-29	5.45e-28
HNSC	E2F1_Q4_01	0.1754	3.61e-28	1.71e-26
HNSC	E2F1_Q3	0.168	4.5e-28	1.98e-26
HNSC	E2F_03	0.1592	7.39e-26	3.03e-24
HNSC	SGCGSSAAA_E2F1DP2_01	0.1905	5.93e-24	2.28e-22
HNSC	E2F_Q3	0.1586	6.54e-24	2.37e-22
HNSC	E2F1_Q6_01	0.1513	3.47e-23	1.19e-21
HNSC	GGGAGGRR_MAZ_Q6	0.0471	5.86e-21	1.9e-19
HNSC	GGGCGGR_SP1_Q6	0.0405	4.08e-18	1.26e-16
HNSC	GATTGGY_NFY_Q6_01	0.0578	1.08e-17	3.15e-16
HNSC	HNF1_01	0.1143	4.13e-15	1.16e-13
HNSC	TATAAA_TATA_01	0.0509	8.36e-15	2.24e-13
HNSC	CAGGTG_E12_Q6	0.0398	1.04e-14	2.66e-13
HNSC	HNF1_Q6	0.1067	6.88e-14	1.69e-12
HNSC	E2F1_Q4	0.1066	2.07e-13	4.9e-12
HNSC	CACGTG_MYC_Q2	0.0523	8.94e-13	2.04e-11
HNSC	TGTTTGY_HNF3_Q6	0.0569	2.44e-11	5.36e-10
HNSC	CTTTGT_LEF1_Q2	0.039	3.21e-11	6.8e-10
HNSC	NRSF_01	0.1546	1.31e-10	2.69e-09
HNSC	E2F1_Q3_01	0.0891	4.76e-10	9.45e-09
HNSC	RGTTAMWNATT_HNF1_01	0.1733	5.17e-10	9.93e-09
HNSC	CAGNWMCNNNGAC_UNKNOWN	0.1529	2.57e-09	4.8e-08
HNSC	CAGCTG_AP4_Q5	0.0394	4e-09	7.23e-08
HNSC	HNF4_Q6	0.0798	8.32e-09	1.46e-07
HNSC	HNF1_C	0.0823	1.13e-08	1.92e-07
HNSC	MYCMAX_02	0.0784	1.16e-08	1.92e-07
HNSC	HNF4_01	0.0781	1.24e-08	2e-07
HNSC	GCANCTGNY_MYOD_Q6	0.0455	1.92e-08	3.02e-07
HNSC	ER_Q6_02	0.0794	2.08e-08	3.19e-07
HNSC	GGGTGGRR_PAX4_03	0.0402	2.34e-08	3.5e-07
HNSC	AACTTT_UNKNOWN	0.0349	6.47e-08	9.48e-07
HNSC	TGACCTY_ERR1_Q2	0.0422	7.45e-08	1.07e-06
HNSC	KTGGYRSGAA_UNKNOWN	0.1447	7.8e-08	1.09e-06
HNSC	ARNT_02	0.0766	8.15e-08	1.09e-06
HNSC	CTTTGA_LEF1_Q2	0.0398	8.15e-08	1.09e-06
HNSC	MYCMAX_03	0.0754	1.05e-07	1.37e-06
HNSC	MYCMAX_01	0.0745	1.26e-07	1.62e-06
HNSC	TTGTTT_FOXO4_01	0.0335	1.56e-07	1.96e-06
HNSC	NFY_Q6	0.0725	1.92e-07	2.36e-06
HNSC	GGGYGTGNY_UNKNOWN	0.0482	2.64e-07	3.18e-06
HNSC	TGGAAA_NFAT_Q4_01	0.0338	3.38e-07	4e-06
HNSC	COUP_DR1_Q6	0.0729	3.73e-07	4.33e-06
HNSC	AREB6_03	0.0698	7.05e-07	8.02e-06
HNSC	CCAATNNSNNNGCG_UNKNOWN	0.1525	7.54e-07	8.43e-06
HNSC	COUP_01	0.0684	9.3e-07	1.02e-05
HNSC	LEF1_Q2	0.0708	2.39e-06	2.58e-05
HNSC	TAATTA_CHX10_01	0.042	2.51e-06	2.66e-05
HNSC	USF_Q6	0.0656	3.26e-06	3.38e-05
HNSC	YATTNATC_UNKNOWN	0.0557	3.3e-06	3.38e-05
HNSC	ARNT_01	0.0651	3.62e-06	3.59e-05
HNSC	HNF4_DR1_Q3	0.0651	3.62e-06	3.59e-05
HNSC	MAX_01	0.0649	3.81e-06	3.72e-05
HNSC	FXR_IR1_Q6	0.0982	4.08e-06	3.92e-05
HNSC	CDPCR3HD_01	0.0678	4.17e-06	3.95e-05
HNSC	CTGCAGY_UNKNOWN	0.0418	5.29e-06	4.93e-05
HNSC	NMYC_01	0.0627	5.96e-06	5.47e-05
HNSC	NFY_C	0.0653	6.71e-06	6.07e-05
HNSC	T3R_Q6	0.0637	9.1e-06	7.99e-05
HNSC	USF2_Q6	0.0637	9.1e-06	7.99e-05
HNSC	HNF4_01_B	0.0632	1e-05	8.7e-05
HNSC	PAX_Q6	0.0618	1.34e-05	0.000115
HNSC	ALPHACP1_01	0.0615	1.41e-05	0.000119
HNSC	ACTAYRNNNCCCR_UNKNOWN	0.049	1.47e-05	0.000122
HNSC	BACH1_01	0.0608	1.62e-05	0.000133
HNSC	YCATTAA_UNKNOWN	0.045	1.7e-05	0.000136
HNSC	CDPCR1_01	0.0846	1.71e-05	0.000136
HNSC	TGATTTRY_GFI1_01	0.0578	1.72e-05	0.000136
HNSC	GATAAGR_GATA_C	0.0576	1.8e-05	0.00014
HNSC	CEBP_Q2_01	0.0599	1.95e-05	0.00015
HNSC	E2F_01	0.1194	2.02e-05	0.000153
HNSC	TGACAGNY_MEIS1_01	0.0387	2.47e-05	0.000185
HNSC	HIF1_Q5	0.0615	2.62e-05	0.000194
HNSC	MAZR_01	0.0636	3.31e-05	0.00024
HNSC	TGACCTTG_SF1_Q6	0.0602	3.32e-05	0.00024
HNSC	NFY_01	0.0591	4.16e-05	0.000294
HNSC	WTTGKCTG_UNKNOWN	0.0446	4.17e-05	0.000294
HNSC	CTTTAAR_UNKNOWN	0.036	4.55e-05	0.000311
HNSC	PXR_Q2	0.0586	4.55e-05	0.000311
HNSC	USF_01	0.0586	4.55e-05	0.000311
HNSC	CEBPB_02	0.0581	4.97e-05	0.000333
HNSC	IRF1_Q6	0.0581	4.97e-05	0.000333
HNSC	PAX2_01	0.1207	6.21e-05	0.000411
HNSC	TFIII_Q6	0.0634	6.49e-05	0.000424
HNSC	MYCMAX_B	0.056	7.64e-05	0.000494
HNSC	TGANTCA_AP1_C	0.0339	7.76e-05	0.000497
HNSC	RYTAAWNNNTGAY_UNKNOWN	0.1129	9.57e-05	0.000607
HNSC	GATA1_02	0.0574	0.000101	0.000633
HNSC	YTATTTTNR_MEF2_02	0.0387	0.000102	0.000633
HNSC	FOXM1_01	0.0569	0.00011	0.000676
KICH	CAGGTG_E12_Q6	0.1421	1.08e-76	6.65e-74
KICH	GGGCGGR_SP1_Q6	0.118	5.08e-55	1.56e-52
KICH	TGACCTY_ERR1_Q2	0.1774	1.04e-53	2.14e-51
KICH	AACTTT_UNKNOWN	0.1328	2.47e-48	3.8e-46
KICH	CTTTGT_LEF1_Q2	0.1268	1.61e-44	1.98e-42
KICH	GGGAGGRR_MAZ_Q6	0.1135	1.68e-37	1.73e-35
KICH	CTTTGA_LEF1_Q2	0.1396	8.23e-36	7.23e-34
KICH	TTGTTT_FOXO4_01	0.1116	2.57e-32	1.97e-30
KICH	TGACCTTG_SF1_Q6	0.2691	4.01e-31	2.74e-29
KICH	CAGCTG_AP4_Q5	0.1214	1.68e-30	1.03e-28
KICH	GATTGGY_NFY_Q6_01	0.1302	3.43e-28	1.92e-26
KICH	GCANCTGNY_MYOD_Q6	0.1396	4.75e-27	2.33e-25
KICH	TGGAAA_NFAT_Q4_01	0.1081	4.93e-27	2.33e-25
KICH	RTAAACA_FREAC2_01	0.1295	3.1e-22	1.36e-20
KICH	TATAAA_TATA_01	0.1142	6.05e-22	2.48e-20
KICH	E2F_Q6	0.2284	2.52e-21	9.7e-20
KICH	E2F_Q4	0.2265	3.84e-21	1.39e-19
KICH	GGGTGGRR_PAX4_03	0.1121	9.36e-21	3.2e-19
KICH	CACGTG_MYC_Q2	0.1202	2.33e-20	7.55e-19
KICH	TGACAGNY_MEIS1_01	0.1294	4.36e-20	1.34e-18
KICH	CTTTAAR_UNKNOWN	0.1214	8.77e-20	2.57e-18
KICH	TGCCAAR_NF1_Q6	0.133	5.87e-19	1.64e-17
KICH	YTATTTTNR_MEF2_02	0.1334	1.66e-18	4.43e-17
KICH	E2F1DP1RB_01	0.2121	2.17e-18	5.55e-17
KICH	E2F_Q4_01	0.2068	6.64e-18	1.63e-16
KICH	ACTAYRNNNCCCR_UNKNOWN	0.1559	8.34e-18	1.97e-16
KICH	E2F4DP1_01	0.205	9.55e-18	2.18e-16
KICH	ERR1_Q2	0.1969	1.25e-17	2.76e-16
KICH	E2F_Q3_01	0.2043	2.41e-17	5.1e-16
KICH	SCGGAAGY_ELK1_02	0.1068	9.05e-17	1.86e-15
KICH	E2F1_Q4_01	0.2018	1.82e-16	3.6e-15
KICH	CTAWWWATA_RSRFC4_Q2	0.1634	3.47e-16	6.67e-15
KICH	E2F1_Q6	0.1983	3.65e-16	6.81e-15
KICH	MTF1_Q4	0.1905	4.43e-16	8.01e-15
KICH	E2F1_Q4	0.1926	5.68e-16	9.98e-15
KICH	GGGYGTGNY_UNKNOWN	0.128	5.94e-16	1.02e-14
KICH	E2F_Q3	0.1982	7.68e-16	1.28e-14
KICH	TGACATY_UNKNOWN	0.1263	1.92e-15	3.1e-14
KICH	TCANNTGAY_SREBP1_01	0.1432	2.03e-15	3.19e-14
KICH	ER_Q6_02	0.1865	2.07e-15	3.19e-14
KICH	E2F1DP1_01	0.1915	2.95e-15	4.13e-14
KICH	E2F1DP2_01	0.1915	2.95e-15	4.13e-14
KICH	E2F4DP2_01	0.1915	2.95e-15	4.13e-14
KICH	E2F_02	0.1915	2.95e-15	4.13e-14
KICH	E2F_03	0.1878	3.16e-15	4.32e-14
KICH	E2F1_Q6_01	0.1891	4.81e-15	6.44e-14
KICH	CAGGTA_AREB6_01	0.1174	5.72e-15	7.48e-14
KICH	E2F1_Q3	0.1844	1.25e-14	1.6e-13
KICH	MYOD_01	0.1774	1.51e-14	1.89e-13
KICH	SF1_Q6	0.179	2.01e-14	2.48e-13
KICH	TGANTCA_AP1_C	0.1035	2.29e-14	2.77e-13
KICH	E2F_Q6_01	0.1833	3.04e-14	3.6e-13
KICH	E12_Q6	0.1756	4.2e-14	4.78e-13
KICH	TTF1_Q6	0.1756	4.2e-14	4.78e-13
KICH	TTANTCA_UNKNOWN	0.1071	1.02e-13	1.14e-12
KICH	OCT1_02	0.1869	2.29e-13	2.52e-12
KICH	CTGCAGY_UNKNOWN	0.1137	2.62e-13	2.83e-12
KICH	YGCGYRCGC_UNKNOWN	0.1567	3.19e-13	3.38e-12
KICH	YNGTTNNNATT_UNKNOWN	0.1479	4.02e-13	4.19e-12
KICH	RGAGGAARY_PU1_Q6	0.1295	9.34e-13	9.58e-12
KICH	TAATTA_CHX10_01	0.1099	9.66e-13	9.74e-12
KICH	AAAYRNCTG_UNKNOWN	0.1444	1.08e-12	1.07e-11
KICH	SGCGSSAAA_E2F1DP2_01	0.2024	1.35e-12	1.32e-11
KICH	TGCGCANK_UNKNOWN	0.1248	1.6e-12	1.54e-11
KICH	RCGCANGCGY_NRF1_Q6	0.1046	2.23e-12	2.11e-11
KICH	TGATTTRY_GFI1_01	0.1565	2.96e-12	2.76e-11
KICH	WTTGKCTG_UNKNOWN	0.126	3.23e-12	2.97e-11
KICH	RORA1_01	0.1694	3.28e-12	2.97e-11
KICH	MYOD_Q6	0.1673	4.93e-12	4.4e-11
KICH	AREB6_03	0.1628	6.91e-12	6.07e-11
KICH	TGCTGAY_UNKNOWN	0.1227	7.26e-12	6.29e-11
KICH	PAX4_01	0.1603	1.15e-11	9.85e-11
KICH	SYATTGTG_UNKNOWN	0.166	2.1e-11	1.77e-10
KICH	RYTTCCTG_ETS2_B	0.0968	2.28e-11	1.89e-10
KICH	RNGTGGGC_UNKNOWN	0.107	2.82e-11	2.31e-10
KICH	ZF5_B	0.1632	3.56e-11	2.88e-10
KICH	RGAANNTTC_HSF1_01	0.1278	3.87e-11	3.09e-10
KICH	MEF2_Q6_01	0.1598	6.75e-11	5.32e-10
KICH	CATTGTYY_SOX9_B1	0.1369	8.15e-11	6.34e-10
KICH	GGATTA_PITX2_Q2	0.1141	1.22e-10	9.36e-10
KICH	TGGNNNNNNKCCAR_UNKNOWN	0.1274	1.43e-10	1.08e-09
KICH	AP1_01	0.1498	2.89e-10	2.17e-09
KICH	CDPCR3HD_01	0.1568	3.6e-10	2.66e-09
KICH	VDR_Q6	0.1487	3.63e-10	2.66e-09
KICH	TITF1_Q3	0.1548	5.19e-10	3.75e-09
KICH	E47_01	0.1502	7.39e-10	5.29e-09
KICH	TGAYRTCA_ATF3_Q6	0.1134	1.05e-09	7.45e-09
KICH	TGTTTGY_HNF3_Q6	0.1016	2.01e-09	1.4e-08
KICH	AP2_Q3	0.1474	2.08e-09	1.44e-08
KICH	MGGAAGTG_GABP_B	0.1004	2.68e-09	1.83e-08
KICH	GATA6_01	0.1434	2.79e-09	1.89e-08
KICH	HOXA4_Q2	0.1423	3.45e-09	2.28e-08
KICH	MYB_Q5_01	0.1423	3.45e-09	2.28e-08
KICH	YCATTAA_UNKNOWN	0.1097	3.73e-09	2.44e-08
KICH	MYOD_Q6_01	0.144	4.02e-09	2.6e-08
KICH	GTGGGTGK_UNKNOWN	0.1365	4.59e-09	2.94e-08
KICH	GR_Q6	0.1402	5.25e-09	3.29e-08
KICH	NMYC_01	0.1402	5.25e-09	3.29e-08
KICH	AP2_Q6_01	0.1397	5.82e-09	3.61e-08
KICH	E47_02	0.144	6.44e-09	3.96e-08
KIRC	CAGGTG_E12_Q6	0.1215	9.34e-94	5.75e-91
KIRC	TGACCTY_ERR1_Q2	0.1333	1.26e-46	3.87e-44
KIRC	GGGAGGRR_MAZ_Q6	0.0888	5e-40	1.02e-37
KIRC	TATAAA_TATA_01	0.1103	2.33e-38	3.58e-36
KIRC	TGANTCA_AP1_C	0.1169	9.22e-38	1.13e-35
KIRC	CTTTGA_LEF1_Q2	0.108	1.06e-34	1.08e-32
KIRC	AACTTT_UNKNOWN	0.0899	3.04e-34	2.67e-32
KIRC	CAGCTG_AP4_Q5	0.0978	5.9e-34	4.54e-32
KIRC	CTTTGT_LEF1_Q2	0.0857	1.58e-31	1.08e-29
KIRC	TGGAAA_NFAT_Q4_01	0.086	1.47e-30	9.01e-29
KIRC	GCANCTGNY_MYOD_Q6	0.1147	5.52e-30	3.09e-28
KIRC	TGCCAAR_NF1_Q6	0.126	6.88e-29	3.53e-27
KIRC	TTGTTT_FOXO4_01	0.081	2.31e-28	1.09e-26
KIRC	TGACCTTG_SF1_Q6	0.2048	2.22e-26	9.74e-25
KIRC	HNF1_Q6	0.1976	3.82e-25	1.56e-23
KIRC	GGGTGGRR_PAX4_03	0.0912	2.21e-24	8.51e-23
KIRC	RTAAACA_FREAC2_01	0.1034	1.27e-23	4.58e-22
KIRC	CAGGTA_AREB6_01	0.1061	9.91e-22	3.39e-20
KIRC	TTANTCA_UNKNOWN	0.0977	1.94e-21	6.3e-20
KIRC	TAATTA_CHX10_01	0.1037	4.19e-21	1.29e-19
KIRC	GGGCGGR_SP1_Q6	0.0646	1.32e-20	3.86e-19
KIRC	HNF1_01	0.1796	1.42e-20	3.98e-19
KIRC	CTTTAAR_UNKNOWN	0.0947	2.71e-20	7.24e-19
KIRC	RNGTGGGC_UNKNOWN	0.1031	8.94e-20	2.29e-18
KIRC	ERR1_Q2	0.1699	1.35e-19	3.32e-18
KIRC	SF1_Q6	0.1673	6.35e-19	1.5e-17
KIRC	YTATTTTNR_MEF2_02	0.1047	9.73e-19	2.22e-17
KIRC	GATTGGY_NFY_Q6_01	0.0853	1.31e-18	2.87e-17
KIRC	TGTTTGY_HNF3_Q6	0.1016	1.79e-18	3.79e-17
KIRC	HNF1_C	0.1687	3.03e-18	6.2e-17
KIRC	COUP_01	0.1559	5.58e-17	1.07e-15
KIRC	HNF4_Q6	0.1559	5.58e-17	1.07e-15
KIRC	ER_Q6_02	0.1587	7.03e-17	1.31e-15
KIRC	CAGNWMCNNNGAC_UNKNOWN	0.2824	1.49e-16	2.69e-15
KIRC	TGCTGAY_UNKNOWN	0.1097	2.64e-16	4.64e-15
KIRC	YATTNATC_UNKNOWN	0.1273	5.09e-16	8.7e-15
KIRC	TGGNNNNNNKCCAR_UNKNOWN	0.1203	6.64e-16	1.1e-14
KIRC	YCATTAA_UNKNOWN	0.1061	1.18e-15	1.91e-14
KIRC	TGACAGNY_MEIS1_01	0.0883	8.87e-15	1.4e-13
KIRC	CTAWWWATA_RSRFC4_Q2	0.1247	9.12e-15	1.4e-13
KIRC	NRSF_01	0.2371	4.01e-14	6.01e-13
KIRC	GATAAGR_GATA_C	0.1322	8.18e-14	1.2e-12
KIRC	CTGCAGY_UNKNOWN	0.0876	1.63e-13	2.34e-12
KIRC	AP1_C	0.1345	2.04e-13	2.85e-12
KIRC	CHX10_01	0.1467	3.51e-13	4.8e-12
KIRC	GATA6_01	0.1321	1.56e-12	2.09e-11
KIRC	GATA_Q6	0.1515	1.75e-12	2.29e-11
KIRC	DR1_Q3	0.1323	3.09e-12	3.96e-11
KIRC	GATA1_04	0.1347	3.9e-12	4.89e-11
KIRC	HNF4_DR1_Q3	0.1303	4.79e-12	5.9e-11
KIRC	AP1_Q6_01	0.1288	6.62e-12	7.98e-11
KIRC	CACGTG_MYC_Q2	0.0746	8.58e-12	1.02e-10
KIRC	HNF4_01	0.1264	1.12e-11	1.3e-10
KIRC	WTGAAAT_UNKNOWN	0.0893	1.17e-11	1.33e-10
KIRC	RORA1_01	0.1322	1.35e-11	1.51e-10
KIRC	YNGTTNNNATT_UNKNOWN	0.1096	1.69e-11	1.85e-10
KIRC	AP1_Q4_01	0.1264	2.22e-11	2.4e-10
KIRC	AP1_01	0.1236	4.11e-11	4.29e-10
KIRC	HOXA4_Q2	0.1236	4.11e-11	4.29e-10
KIRC	GGATTA_PITX2_Q2	0.0886	5.64e-11	5.78e-10
KIRC	GGGYGTGNY_UNKNOWN	0.0843	6.87e-11	6.92e-10
KIRC	TAAWWATAG_RSRFC4_Q2	0.1515	1.21e-10	1.2e-09
KIRC	HEB_Q6	0.1208	1.48e-10	1.42e-09
KIRC	MYOD_01	0.1208	1.48e-10	1.42e-09
KIRC	NFE2_01	0.1176	2.89e-10	2.73e-09
KIRC	MYOD_Q6_01	0.1206	2.93e-10	2.73e-09
KIRC	MEF2_Q6_01	0.123	3.54e-10	3.22e-09
KIRC	AR_Q6	0.1197	3.56e-10	3.22e-09
KIRC	AP1_Q2_01	0.1164	3.83e-10	3.42e-09
KIRC	RSRFC4_01	0.1224	3.91e-10	3.44e-09
KIRC	E12_Q6	0.1183	4.74e-10	4.02e-09
KIRC	NKX25_02	0.1183	4.74e-10	4.02e-09
KIRC	COUP_DR1_Q6	0.1215	4.77e-10	4.02e-09
KIRC	TGATTTRY_GFI1_01	0.1122	5.25e-10	4.36e-09
KIRC	E47_02	0.12	6.39e-10	5.24e-09
KIRC	RYTAAWNNNTGAY_UNKNOWN	0.2419	7.86e-10	6.36e-09
KIRC	AP1FJ_Q2	0.1157	8.31e-10	6.63e-09
KIRC	NRF2_Q4	0.1176	1.03e-09	8.13e-09
KIRC	HNF4ALPHA_Q6	0.1144	1.09e-09	8.5e-09
KIRC	LEF1_Q2	0.1239	1.14e-09	8.73e-09
KIRC	NKX62_Q2	0.1203	1.15e-09	8.73e-09
KIRC	CEBP_01	0.114	1.2e-09	8.97e-09
KIRC	AREB6_03	0.1163	1.37e-09	1.01e-08
KIRC	MEF2_02	0.1228	1.39e-09	1.02e-08
KIRC	RSRFC4_Q2	0.1262	1.5e-09	1.07e-08
KIRC	AP1_Q6	0.1158	1.5e-09	1.07e-08
KIRC	TGACATY_UNKNOWN	0.0797	1.63e-09	1.15e-08
KIRC	ALPHACP1_01	0.1154	1.64e-09	1.15e-08
KIRC	MYOD_Q6	0.1184	1.69e-09	1.17e-08
KIRC	YGTCCTTGR_UNKNOWN	0.1837	2e-09	1.37e-08
KIRC	SOX5_01	0.1132	2.58e-09	1.74e-08
KIRC	GATA_C	0.1128	2.82e-09	1.89e-08
KIRC	NF1_Q6_01	0.1119	3.37e-09	2.23e-08
KIRC	E47_01	0.1146	3.55e-09	2.3e-08
KIRC	HNF4_01_B	0.1146	3.55e-09	2.3e-08
KIRC	AREB6_02	0.1142	3.89e-09	2.44e-08
KIRC	CDX2_Q5	0.1142	3.89e-09	2.44e-08
KIRC	NFY_01	0.1142	3.89e-09	2.44e-08
KIRC	AREB6_01	0.1107	4.37e-09	2.72e-08
KIRC	E2A_Q2	0.1152	5.85e-09	3.6e-08
KIRP	CAGGTG_E12_Q6	0.0704	2.33e-41	1.43e-38
KIRP	GGGAGGRR_MAZ_Q6	0.0629	1.74e-28	5.34e-26
KIRP	TGANTCA_AP1_C	0.0749	1.35e-21	2.77e-19
KIRP	CTTTGT_LEF1_Q2	0.0593	2.78e-21	4.27e-19
KIRP	TATAAA_TATA_01	0.0664	9.48e-19	1.17e-16
KIRP	CAGCTG_AP4_Q5	0.0617	2.57e-18	2.64e-16
KIRP	CTTTGA_LEF1_Q2	0.0666	5.33e-18	4.69e-16
KIRP	AACTTT_UNKNOWN	0.0545	2.62e-16	2.01e-14
KIRP	GGGTGGRR_PAX4_03	0.0611	2.61e-15	1.79e-13
KIRP	GGGCGGR_SP1_Q6	0.0459	4.22e-15	2.59e-13
KIRP	GATTGGY_NFY_Q6_01	0.0621	2.09e-14	1.17e-12
KIRP	E2F_Q6	0.125	1.21e-13	6.2e-12
KIRP	E2F_Q4	0.1239	1.51e-13	7.15e-12
KIRP	TGCCAAR_NF1_Q6	0.0706	1.32e-12	5.81e-11
KIRP	TGACCTY_ERR1_Q2	0.0604	3e-12	1.23e-10
KIRP	TTGTTT_FOXO4_01	0.0475	5e-12	1.92e-10
KIRP	E2F_Q3_01	0.1149	6.3e-12	2.24e-10
KIRP	NRSF_01	0.1856	6.56e-12	2.24e-10
KIRP	E2F_Q6_01	0.1125	1.03e-11	3.35e-10
KIRP	E2F_Q4_01	0.1097	4.38e-11	1.35e-09
KIRP	E2F1_Q4_01	0.1096	1.04e-10	3.05e-09
KIRP	E2F1DP1RB_01	0.1082	1.38e-10	3.86e-09
KIRP	CTTTAAR_UNKNOWN	0.0576	2.88e-10	7.71e-09
KIRP	E2F1_Q3	0.1025	4.42e-10	1.13e-08
KIRP	E2F_Q3	0.1057	5.19e-10	1.28e-08
KIRP	AP1_01	0.0974	6.03e-10	1.43e-08
KIRP	E2F1_Q6	0.1034	8.09e-10	1.84e-08
KIRP	NRF2_Q4	0.098	1.11e-09	2.45e-08
KIRP	TGASTMAGC_NFE2_01	0.1077	4.43e-09	9.39e-08
KIRP	E2F1DP1_01	0.0979	5.28e-09	9.84e-08
KIRP	E2F1DP2_01	0.0979	5.28e-09	9.84e-08
KIRP	E2F4DP2_01	0.0979	5.28e-09	9.84e-08
KIRP	E2F_02	0.0979	5.28e-09	9.84e-08
KIRP	CAGNWMCNNNGAC_UNKNOWN	0.1647	7.25e-09	1.28e-07
KIRP	E2F4DP1_01	0.0962	7.29e-09	1.28e-07
KIRP	TGTTTGY_HNF3_Q6	0.0596	8.66e-09	1.46e-07
KIRP	CTGCAGY_UNKNOWN	0.0588	8.8e-09	1.46e-07
KIRP	CACCCBINDINGFACTOR_Q6	0.0896	1.42e-08	2.24e-07
KIRP	MYCMAX_02	0.0896	1.42e-08	2.24e-07
KIRP	CACGTG_MYC_Q2	0.0523	1.64e-08	2.52e-07
KIRP	GCANCTGNY_MYOD_Q6	0.0541	1.96e-08	2.94e-07
KIRP	LEF1_Q6	0.0881	3.8e-08	5.56e-07
KIRP	TAATTA_CHX10_01	0.0556	4.71e-08	6.74e-07
KIRP	NFE2_01	0.0846	8.1e-08	1.13e-06
KIRP	TGGAAA_NFAT_Q4_01	0.0422	9.17e-08	1.25e-06
KIRP	TTANTCA_UNKNOWN	0.0515	1.24e-07	1.66e-06
KIRP	AREB6_03	0.0853	1.33e-07	1.7e-06
KIRP	SREBP_Q3	0.0853	1.33e-07	1.7e-06
KIRP	E2F1_Q6_01	0.0882	1.44e-07	1.79e-06
KIRP	AP2REP_01	0.1011	1.45e-07	1.79e-06
KIRP	BACH1_01	0.0837	1.86e-07	2.24e-06
KIRP	YATTNATC_UNKNOWN	0.0716	1.91e-07	2.26e-06
KIRP	HNF1_01	0.0857	2.34e-07	2.71e-06
KIRP	SGCGSSAAA_E2F1DP2_01	0.1012	3.17e-07	3.61e-06
KIRP	ER_Q6_02	0.0833	3.73e-07	4.17e-06
KIRP	RNGTGGGC_UNKNOWN	0.0535	4.87e-07	5.35e-06
KIRP	AP1_Q6	0.0811	5.85e-07	6.32e-06
KIRP	GCTNWTTGK_UNKNOWN	0.0752	6.57e-07	6.97e-06
KIRP	GGGYGTGNY_UNKNOWN	0.0557	6.76e-07	6.97e-06
KIRP	YCATTAA_UNKNOWN	0.0594	6.8e-07	6.97e-06
KIRP	HNF4_Q6	0.0798	7.52e-07	7.58e-06
KIRP	AFP1_Q6	0.0795	8e-07	7.93e-06
KIRP	E2F_03	0.0816	9.7e-07	9.47e-06
KIRP	E2F1_Q3_01	0.081	1.1e-06	1.06e-05
KIRP	NMYC_01	0.0775	1.22e-06	1.13e-05
KIRP	TGATTTRY_GFI1_01	0.0748	1.23e-06	1.13e-05
KIRP	MYC_Q2	0.0919	1.24e-06	1.13e-05
KIRP	TCF11MAFG_01	0.087	1.35e-06	1.23e-05
KIRP	OCT1_05	0.0787	1.7e-06	1.51e-05
KIRP	TGGNNNNNNKCCAR_UNKNOWN	0.0637	1.86e-06	1.64e-05
KIRP	YYCATTCAWW_UNKNOWN	0.089	1.92e-06	1.66e-05
KIRP	GGATTA_PITX2_Q2	0.0562	2.21e-06	1.89e-05
KIRP	NKX3A_01	0.0802	2.35e-06	1.98e-05
KIRP	AP1_Q4_01	0.0766	2.58e-06	2.14e-05
KIRP	NFY_Q6	0.0763	2.73e-06	2.24e-05
KIRP	TCF4_Q5	0.0785	3.19e-06	2.58e-05
KIRP	OCT1_B	0.0749	3.64e-06	2.91e-05
KIRP	GATAAGR_GATA_C	0.0712	4.66e-06	3.67e-05
KIRP	TFIII_Q6	0.0829	5.01e-06	3.86e-05
KIRP	RYTTCCTG_ETS2_B	0.0452	5.02e-06	3.86e-05
KIRP	MTF1_Q4	0.0754	5.75e-06	4.37e-05
KIRP	WTGAAAT_UNKNOWN	0.0536	6.09e-06	4.57e-05
KIRP	NFY_01	0.0748	6.44e-06	4.77e-05
KIRP	CAGGTA_AREB6_01	0.0492	6.63e-06	4.86e-05
KIRP	GR_Q6_01	0.0717	7.02e-06	5.08e-05
KIRP	MYOD_Q6_01	0.0739	7.62e-06	5.45e-05
KIRP	CDPCR3HD_01	0.0763	8.57e-06	6.05e-05
KIRP	CDPCR1_01	0.1	8.65e-06	6.05e-05
KIRP	WTTGKCTG_UNKNOWN	0.0562	8.98e-06	6.14e-05
KIRP	ALPHACP1_01	0.0731	8.99e-06	6.14e-05
KIRP	AP1_Q6_01	0.072	1.12e-05	7.46e-05
KIRP	NFY_Q6_01	0.072	1.12e-05	7.46e-05
KIRP	OCT1_01	0.0714	1.24e-05	8.15e-05
KIRP	YNGTTNNNATT_UNKNOWN	0.063	1.25e-05	8.15e-05
KIRP	YTATTTTNR_MEF2_02	0.0502	1.29e-05	8.35e-05
KIRP	GATA_Q6	0.0808	1.31e-05	8.36e-05
KIRP	AP1_Q4	0.0701	1.61e-05	0.000101
KIRP	BACH2_01	0.0701	1.61e-05	0.000101
KIRP	E47_02	0.072	1.87e-05	0.000116
KIRP	AP1_C	0.0691	1.98e-05	0.00012
LAML	CTTTGT_LEF1_Q2	0.0289	7.38e-16	4.54e-13
LAML	E2F_Q4_01	0.0844	2.43e-14	7.48e-12
LAML	CAGGTG_E12_Q6	0.0245	9.43e-14	1.81e-11
LAML	E2F1_Q4_01	0.0833	1.37e-13	1.81e-11
LAML	E2F1_Q6	0.0819	1.87e-13	1.81e-11
LAML	E2F_Q6	0.0819	1.87e-13	1.81e-11
LAML	E2F_Q4	0.0812	2.18e-13	1.81e-11
LAML	E2F_Q3_01	0.0809	2.35e-13	1.81e-11
LAML	GGGYGTGNY_UNKNOWN	0.0422	5.56e-12	3.8e-10
LAML	TTGTTT_FOXO4_01	0.0247	9.66e-12	5.94e-10
LAML	SGCGSSAAA_E2F1DP2_01	0.0893	1.94e-11	1.05e-09
LAML	E2F1DP1_01	0.0723	2.55e-11	1.05e-09
LAML	E2F1DP2_01	0.0723	2.55e-11	1.05e-09
LAML	E2F4DP2_01	0.0723	2.55e-11	1.05e-09
LAML	E2F_02	0.0723	2.55e-11	1.05e-09
LAML	E2F4DP1_01	0.0711	3.33e-11	1.28e-09
LAML	E2F_Q6_01	0.0708	3.56e-11	1.29e-09
LAML	E2F_Q3	0.0705	1.45e-10	4.96e-09
LAML	E2F1DP1RB_01	0.0693	1.88e-10	6.08e-09
LAML	GGGCGGR_SP1_Q6	0.0204	2.82e-10	8.67e-09
LAML	CAGCTG_AP4_Q5	0.0262	3.74e-10	1.09e-08
LAML	E2F1_Q6_01	0.063	2.55e-09	7.14e-08
LAML	YCATTAA_UNKNOWN	0.0396	3.5e-09	9.18e-08
LAML	E2F1_Q4	0.0615	3.58e-09	9.18e-08
LAML	E2F_03	0.0612	3.79e-09	9.31e-08
LAML	GATTGGY_NFY_Q6_01	0.0276	7.36e-09	1.74e-07
LAML	TGCCAAR_NF1_Q6	0.0332	1.95e-08	4.44e-07
LAML	E2F1_Q3	0.0574	2.84e-08	6.25e-07
LAML	GGGAGGRR_MAZ_Q6	0.0202	5.55e-08	1.18e-06
LAML	GGGTGGRR_PAX4_03	0.0247	9.08e-08	1.86e-06
LAML	TAATTA_CHX10_01	0.0284	6.16e-07	1.22e-05
LAML	TATAAA_TATA_01	0.0231	9.12e-07	1.75e-05
LAML	E47_02	0.048	1.84e-06	3.43e-05
LAML	CTAWWWATA_RSRFC4_Q2	0.0388	3.18e-06	5.75e-05
LAML	AACWWCAANK_UNKNOWN	0.0634	3.85e-06	6.77e-05
LAML	FOXJ2_01	0.0543	4.46e-06	7.62e-05
LAML	CAGGTA_AREB6_01	0.0265	5.46e-06	9.07e-05
LAML	CEBPDELTA_Q6	0.0458	7.64e-06	0.000124
LAML	HNF1_C	0.0453	8.59e-06	0.000135
LAML	TGATTTRY_GFI1_01	0.0408	9.6e-06	0.000148
LAML	CACGTG_MYC_Q2	0.0233	1.06e-05	0.000159
LAML	RNGTGGGC_UNKNOWN	0.0261	1.14e-05	0.000167
LAML	TGANTCA_AP1_C	0.0223	1.41e-05	0.000201
LAML	MYOD_Q6_01	0.0428	1.45e-05	0.000203
LAML	AACTTT_UNKNOWN	0.0185	1.58e-05	0.000214
LAML	RTAAACA_FREAC2_01	0.0239	1.6e-05	0.000214
LAML	YNGTTNNNATT_UNKNOWN	0.0356	1.75e-05	0.000229
LAML	STAT6_01	0.0417	1.86e-05	0.000238
LAML	GATA6_01	0.0415	1.93e-05	0.000242
LAML	HNF3B_01	0.0452	2.21e-05	0.000271
LAML	E2F_01	0.0896	2.32e-05	0.00028
LAML	FOXD3_01	0.0452	5.68e-05	0.000672
LAML	SRY_02	0.0392	7.36e-05	0.000838
LAML	ZIC3_01	0.0392	7.36e-05	0.000838
LAML	P53_DECAMER_Q2	0.0391	7.6e-05	0.00085
LAML	ERR1_Q2	0.0386	8.37e-05	0.00092
LAML	NFY_Q6	0.0382	9.21e-05	0.000993
LAML	RSRFC4_Q2	0.0421	9.9e-05	0.00105
LAML	TGACAGNY_MEIS1_01	0.023	0.000103	0.00105
LAML	TGACCTY_ERR1_Q2	0.0211	0.000103	0.00105
LAML	HNF6_Q6	0.0385	0.000194	0.00195
LAML	SOX9_B1	0.038	0.000213	0.00211
LAML	CHOP_01	0.0378	0.00022	0.00211
LAML	MEF2_03	0.0378	0.00022	0.00211
LAML	TGTTTGY_HNF3_Q6	0.023	0.000228	0.00216
LAML	TGCTGAY_UNKNOWN	0.026	0.000241	0.00224
LAML	MEF2_Q6_01	0.0369	0.000264	0.00242
LAML	HNF1_01	0.0367	0.000272	0.00242
LAML	TBP_01	0.0367	0.000272	0.00242
LAML	HMGIY_Q6	0.0363	0.000297	0.00261
LAML	TGACCTTG_SF1_Q6	0.0361	0.000306	0.00265
LAML	OCT1_05	0.0354	0.000354	0.00302
LAML	FXR_IR1_Q6	0.0536	0.000404	0.00339
LAML	AMEF2_Q6	0.0347	0.000408	0.00339
LAML	IPF1_Q4	0.0346	0.000419	0.00344
LAML	E12_Q6	0.0344	0.000443	0.00354
LAML	NKX25_02	0.0344	0.000443	0.00354
LAML	RYTTCCTG_ETS2_B	0.0194	0.000459	0.00362
LAML	AFP1_Q6	0.0341	0.000468	0.00365
LAML	SOX5_01	0.034	0.000481	0.00367
LAML	KTGGYRSGAA_UNKNOWN	0.0658	0.000484	0.00367
LAML	ACTAYRNNNCCCR_UNKNOWN	0.0267	0.000521	0.00391
LAML	WTTGKCTG_UNKNOWN	0.0252	0.000538	0.00398
LAML	OCT1_Q6	0.0333	0.00055	0.00403
LAML	RFX1_02	0.0324	0.000677	0.0049
LAML	CTTTAAR_UNKNOWN	0.0195	0.000753	0.00538
LAML	MEF2_02	0.0351	0.000795	0.00562
LAML	PBX1_02	0.0469	0.000817	0.00571
LAML	TGTYNNNNNRGCARM_UNKNOWN	0.0581	0.000851	0.00588
LAML	AP2REP_01	0.0393	0.000866	0.00592
LAML	TGGAAA_NFAT_Q4_01	0.0158	0.0009	0.00608
LAML	RCGCANGCGY_NRF1_Q6	0.0196	0.000993	0.00664
LAML	GATAAGR_GATA_C	0.0305	0.00103	0.0068
LAML	EVI1_04	0.0336	0.00105	0.00686
LAML	TGGNNNNNNKCCAR_UNKNOWN	0.0259	0.00112	0.00723
LAML	FOXO3_01	0.0327	0.00126	0.00794
LAML	RSRFC4_01	0.0327	0.00126	0.00794
LAML	NKX22_01	0.0368	0.00126	0.00794
LAML	HFH3_01	0.0366	0.0013	0.008
LAML	E2F1_Q3_01	0.0324	0.00133	0.008
LGG	CAGGTG_E12_Q6	0.0732	2.53e-69	1.55e-66
LGG	GGGAGGRR_MAZ_Q6	0.066	1.33e-50	4.09e-48
LGG	CTTTGT_LEF1_Q2	0.0674	1.15e-45	2.36e-43
LGG	CAGCTG_AP4_Q5	0.0676	3.24e-35	4.98e-33
LGG	NRSF_01	0.3402	8.79e-35	1.08e-32
LGG	AACTTT_UNKNOWN	0.0593	3.72e-33	3.82e-31
LGG	TGANTCA_AP1_C	0.074	3.96e-31	3.48e-29
LGG	CTGCAGY_UNKNOWN	0.0863	1.22e-28	9.39e-27
LGG	GCANCTGNY_MYOD_Q6	0.0736	1.85e-25	1.27e-23
LGG	CAGNWMCNNNGAC_UNKNOWN	0.2941	7.43e-25	4.57e-23
LGG	GGGTGGRR_PAX4_03	0.0603	1.37e-23	7.65e-22
LGG	RNGTGGGC_UNKNOWN	0.0757	1.89e-22	9.44e-21
LGG	TTGTTT_FOXO4_01	0.048	2e-22	9.44e-21
LGG	TGGAAA_NFAT_Q4_01	0.0469	1.48e-19	6.48e-18
LGG	YTATTTTNR_MEF2_02	0.0732	3.1e-19	1.27e-17
LGG	TGACCTY_ERR1_Q2	0.0585	5.24e-18	2.01e-16
LGG	AP1_01	0.1161	1.08e-17	3.91e-16
LGG	NFE2_01	0.114	1.84e-17	6.3e-16
LGG	TGCTGAY_UNKNOWN	0.0781	4.76e-17	1.54e-15
LGG	CTTTGA_LEF1_Q2	0.0519	2.43e-16	7.48e-15
LGG	AP1_Q6_01	0.1098	5.41e-16	1.58e-14
LGG	GGGCGGR_SP1_Q6	0.0367	6.39e-16	1.79e-14
LGG	TATAAA_TATA_01	0.0502	7.53e-16	2.01e-14
LGG	CAGGTA_AREB6_01	0.0619	1.27e-15	3.25e-14
LGG	TTANTCA_UNKNOWN	0.0567	1.64e-15	4.03e-14
LGG	TAATTA_CHX10_01	0.0605	3.02e-15	7.13e-14
LGG	TGCCAAR_NF1_Q6	0.0637	3.3e-15	7.52e-14
LGG	TGACAGNY_MEIS1_01	0.0593	6.68e-15	1.47e-13
LGG	HNF3_Q6	0.127	6.92e-15	1.47e-13
LGG	GTGGGTGK_UNKNOWN	0.099	8.48e-15	1.74e-13
LGG	OCT1_02	0.1168	1.35e-14	2.67e-13
LGG	TGTTTGY_HNF3_Q6	0.061	3.18e-14	6.1e-13
LGG	AP1_C	0.0982	8.69e-14	1.62e-12
LGG	AP1_Q4_01	0.0996	1.78e-13	3.22e-12
LGG	GGATTA_PITX2_Q2	0.0647	5.37e-13	9.43e-12
LGG	CTTTAAR_UNKNOWN	0.0514	7.43e-13	1.27e-11
LGG	EGR2_01	0.1106	1.6e-12	2.65e-11
LGG	YNGTTNNNATT_UNKNOWN	0.0795	2.26e-12	3.65e-11
LGG	GATAAGR_GATA_C	0.0881	3.01e-12	4.75e-11
LGG	E47_02	0.096	3.36e-12	5.17e-11
LGG	AAAYRNCTG_UNKNOWN	0.0775	4.11e-12	6.17e-11
LGG	TGANNYRGCA_TCF11MAFG_01	0.0864	4.76e-12	6.97e-11
LGG	AP1_Q6	0.0927	7.15e-12	1.02e-10
LGG	GATA6_01	0.0906	1.16e-11	1.62e-10
LGG	GATTGGY_NFY_Q6_01	0.0457	1.34e-11	1.83e-10
LGG	TGATTTRY_GFI1_01	0.085	1.72e-11	2.3e-10
LGG	CACGTG_MYC_Q2	0.0475	2.16e-11	2.83e-10
LGG	ERR1_Q2	0.0888	4.63e-11	5.94e-10
LGG	CDPCR3HD_01	0.0932	4.75e-11	5.97e-10
LGG	BACH1_01	0.0875	6.31e-11	7.76e-10
LGG	TGAYRTCA_ATF3_Q6	0.0613	7.54e-11	9.09e-10
LGG	CACBINDINGPROTEIN_Q6	0.0909	7.75e-11	9.17e-10
LGG	GATA1_02	0.0902	9.09e-11	1.05e-09
LGG	AP1FJ_Q2	0.0858	9.2e-11	1.05e-09
LGG	AP2REP_01	0.1067	9.7e-11	1.08e-09
LGG	TCF11MAFG_01	0.0966	1.9e-10	2.08e-09
LGG	AREB6_03	0.0853	2.66e-10	2.87e-09
LGG	AMEF2_Q6	0.0849	2.86e-10	3.04e-09
LGG	MZF1_01	0.089	3.09e-10	3.22e-09
LGG	TGACATY_UNKNOWN	0.0541	3.28e-10	3.36e-09
LGG	CDPCR1_01	0.1231	3.5e-10	3.53e-09
LGG	HEB_Q6	0.083	4.43e-10	4.32e-09
LGG	MYOD_01	0.083	4.43e-10	4.32e-09
LGG	MYOD_Q6	0.0857	6.15e-10	5.91e-09
LGG	OCT1_Q6	0.0815	6.3e-10	5.96e-09
LGG	AREB6_01	0.0812	6.76e-10	6.2e-09
LGG	GR_Q6	0.0812	6.76e-10	6.2e-09
LGG	YCATTAA_UNKNOWN	0.0576	7.13e-10	6.45e-09
LGG	MYB_Q6	0.0824	1.27e-09	1.13e-08
LGG	RP58_01	0.0918	1.28e-09	1.13e-08
LGG	CTAWWWATA_RSRFC4_Q2	0.0693	1.31e-09	1.13e-08
LGG	ATF4_Q2	0.0814	1.57e-09	1.34e-08
LGG	SOX9_B1	0.0844	2.06e-09	1.72e-08
LGG	NKX25_02	0.0802	2.07e-09	1.72e-08
LGG	ZF5_01	0.084	2.21e-09	1.81e-08
LGG	OCT1_B	0.0787	2.9e-09	2.35e-08
LGG	CCCNNGGGAR_OLF1_01	0.0719	2.94e-09	2.35e-08
LGG	YATTNATC_UNKNOWN	0.0663	3.16e-09	2.49e-08
LGG	HIF1_Q5	0.082	3.4e-09	2.65e-08
LGG	GGGYGTGNY_UNKNOWN	0.0512	4.14e-09	3.18e-08
LGG	TTCYRGAA_UNKNOWN	0.0706	4.19e-09	3.18e-08
LGG	P300_01	0.0803	4.81e-09	3.61e-08
LGG	EGR_Q6	0.0764	4.91e-09	3.64e-08
LGG	RFX1_02	0.0755	5.95e-09	4.35e-08
LGG	P53_02	0.0787	6.76e-09	4.89e-08
LGG	NGFIC_01	0.0784	7.22e-09	5.17e-08
LGG	CP2_01	0.0769	1e-08	7.08e-08
LGG	CTGYNNCTYTAA_UNKNOWN	0.1429	1.01e-08	7.08e-08
LGG	NKX61_01	0.0805	1.12e-08	7.56e-08
LGG	PIT1_Q6	0.0805	1.12e-08	7.56e-08
LGG	AP4_01	0.0763	1.14e-08	7.56e-08
LGG	E12_Q6	0.0763	1.14e-08	7.56e-08
LGG	GFI1_01	0.0763	1.14e-08	7.56e-08
LGG	MEF2_01	0.1042	1.26e-08	8.27e-08
LGG	POU1F1_Q6	0.0798	1.28e-08	8.31e-08
LGG	TCCATTKW_UNKNOWN	0.0795	1.37e-08	8.69e-08
LGG	ZF5_B	0.0795	1.37e-08	8.69e-08
LGG	AP1_Q2	0.0755	1.38e-08	8.69e-08
LGG	CACCCBINDINGFACTOR_Q6	0.0746	1.67e-08	1.04e-07
LGG	CRX_Q4	0.0743	1.78e-08	1.09e-07
LIHC	GGGCGGR_SP1_Q6	0.0616	7.92e-31	4.63e-28
LIHC	E2F_Q6_01	0.2042	1.51e-30	4.63e-28
LIHC	CAGGTG_E12_Q6	0.0652	2.91e-30	5.96e-28
LIHC	E2F_Q4_01	0.2025	8.77e-30	1.35e-27
LIHC	E2F_Q6	0.2026	3.4e-29	4.18e-27
LIHC	E2F_Q4	0.2009	5.08e-29	5.21e-27
LIHC	GATTGGY_NFY_Q6_01	0.0871	2.59e-28	2.28e-26
LIHC	E2F1_Q6	0.1983	3.57e-28	2.75e-26
LIHC	CTTTGT_LEF1_Q2	0.069	1.07e-27	7.29e-26
LIHC	E2F1DP1_01	0.1915	6.47e-27	2.84e-25
LIHC	E2F1DP2_01	0.1915	6.47e-27	2.84e-25
LIHC	E2F4DP2_01	0.1915	6.47e-27	2.84e-25
LIHC	E2F_02	0.1915	6.47e-27	2.84e-25
LIHC	E2F_Q3_01	0.1915	6.47e-27	2.84e-25
LIHC	E2F4DP1_01	0.1883	1.37e-26	5.6e-25
LIHC	E2F1DP1RB_01	0.1905	3.01e-26	1.16e-24
LIHC	E2F1_Q4_01	0.1886	1.69e-25	6.1e-24
LIHC	E2F1_Q3	0.1803	3.18e-25	1.09e-23
LIHC	CAGCTG_AP4_Q5	0.0715	1.68e-23	5.45e-22
LIHC	GGGAGGRR_MAZ_Q6	0.0607	7.59e-23	2.34e-21
LIHC	SGCGSSAAA_E2F1DP2_01	0.2083	1.63e-22	4.77e-21
LIHC	E2F_03	0.1673	2.57e-22	7.17e-21
LIHC	E2F_Q3	0.1718	1.01e-21	2.7e-20
LIHC	E2F1_Q6_01	0.1597	4.74e-20	1.21e-18
LIHC	TATAAA_TATA_01	0.071	9.67e-20	2.38e-18
LIHC	E2F1_Q4	0.1393	3.13e-16	7.41e-15
LIHC	GGGTGGRR_PAX4_03	0.0641	2.25e-15	5.12e-14
LIHC	CTTTGA_LEF1_Q2	0.0641	1.11e-14	2.44e-13
LIHC	CAGNWMCNNNGAC_UNKNOWN	0.2235	1.86e-13	3.94e-12
LIHC	NRSF_01	0.2062	2.21e-13	4.53e-12
LIHC	CACGTG_MYC_Q2	0.0659	2.4e-13	4.69e-12
LIHC	TTGTTT_FOXO4_01	0.0519	2.44e-13	4.69e-12
LIHC	TGGAAA_NFAT_Q4_01	0.0522	1.47e-12	2.74e-11
LIHC	GCANCTGNY_MYOD_Q6	0.066	3.88e-12	7.02e-11
LIHC	TGANTCA_AP1_C	0.0607	1.01e-11	1.78e-10
LIHC	TAATTA_CHX10_01	0.0667	4.71e-11	8.05e-10
LIHC	NMYC_01	0.1033	1.86e-10	3.09e-09
LIHC	GGGYGTGNY_UNKNOWN	0.0693	3.79e-10	6.13e-09
LIHC	CACCCBINDINGFACTOR_Q6	0.1007	6.87e-10	1.06e-08
LIHC	MYCMAX_02	0.1007	6.87e-10	1.06e-08
LIHC	RCGCANGCGY_NRF1_Q6	0.0599	1.54e-09	2.31e-08
LIHC	NFY_Q6	0.0992	1.95e-09	2.86e-08
LIHC	AACTTT_UNKNOWN	0.0471	3.58e-09	5.12e-08
LIHC	KTGGYRSGAA_UNKNOWN	0.1842	4.15e-09	5.8e-08
LIHC	AP4_Q6_01	0.098	5.09e-09	6.95e-08
LIHC	TGCCAAR_NF1_Q6	0.0637	5.26e-09	7.04e-08
LIHC	GGATTA_PITX2_Q2	0.0681	8.33e-09	1.09e-07
LIHC	ER_Q6_02	0.0952	1.8e-08	2.26e-07
LIHC	MYCMAX_03	0.0952	1.8e-08	2.26e-07
LIHC	TGACCTY_ERR1_Q2	0.0547	2.01e-08	2.48e-07
LIHC	NFY_01	0.0945	2.1e-08	2.53e-07
LIHC	SOX9_B1	0.097	2.5e-08	2.95e-07
LIHC	YGCGYRCGC_UNKNOWN	0.0846	2.91e-08	3.37e-07
LIHC	ALPHACP1_01	0.0923	3.29e-08	3.74e-07
LIHC	MYOD_01	0.0906	4.72e-08	5.28e-07
LIHC	FOXM1_01	0.0935	4.99e-08	5.48e-07
LIHC	YATTNATC_UNKNOWN	0.0769	7.31e-08	7.88e-07
LIHC	WTTGKCTG_UNKNOWN	0.0678	7.86e-08	8.33e-07
LIHC	MYCMAX_01	0.0902	9.63e-08	1e-06
LIHC	EGR3_01	0.1512	1.71e-07	1.76e-06
LIHC	GATA6_01	0.0868	1.93e-07	1.94e-06
LIHC	NFY_C	0.0898	1.96e-07	1.95e-06
LIHC	E2F1_Q3_01	0.0891	2.26e-07	2.21e-06
LIHC	HMGIY_Q6	0.0887	2.42e-07	2.33e-06
LIHC	TGACAGNY_MEIS1_01	0.0556	2.85e-07	2.69e-06
LIHC	YTATTTTNR_MEF2_02	0.0588	2.99e-07	2.77e-06
LIHC	CATTGTYY_SOX9_B1	0.0754	3.02e-07	2.77e-06
LIHC	CTTTAAR_UNKNOWN	0.0525	3.83e-07	3.46e-06
LIHC	MYOD_Q6_01	0.0856	4.47e-07	3.98e-06
LIHC	AMEF2_Q6	0.0849	5.1e-07	4.48e-06
LIHC	CTGCAGY_UNKNOWN	0.0562	5.24e-07	4.54e-06
LIHC	TGAYRTCA_ATF3_Q6	0.0632	6.14e-07	5.24e-06
LIHC	TGACATY_UNKNOWN	0.0586	6.22e-07	5.24e-06
LIHC	MMEF2_Q6	0.0809	1.16e-06	9.63e-06
LIHC	RRAGTTGT_UNKNOWN	0.0837	1.17e-06	9.63e-06
LIHC	MSX1_01	0.0977	1.47e-06	1.19e-05
LIHC	SREBP_Q3	0.0814	1.83e-06	1.46e-05
LIHC	CHOP_01	0.084	1.96e-06	1.54e-05
LIHC	TTCYRGAA_UNKNOWN	0.0736	2.06e-06	1.6e-05
LIHC	TCCATTKW_UNKNOWN	0.0837	2.09e-06	1.6e-05
LIHC	E12_Q6	0.0802	2.33e-06	1.77e-05
LIHC	TTANTCA_UNKNOWN	0.0504	2.51e-06	1.88e-05
LIHC	HIF1_Q5	0.082	2.86e-06	2.12e-05
LIHC	RNGTGGGC_UNKNOWN	0.0535	3.21e-06	2.35e-05
LIHC	IK3_01	0.0844	3.26e-06	2.36e-05
LIHC	AP3_Q6	0.081	3.45e-06	2.43e-05
LIHC	YCATTAA_UNKNOWN	0.0594	3.45e-06	2.43e-05
LIHC	AP4_Q6	0.0841	3.48e-06	2.43e-05
LIHC	TGATTTRY_GFI1_01	0.0748	4.15e-06	2.87e-05
LIHC	WTGAAAT_UNKNOWN	0.0568	4.62e-06	3.16e-05
LIHC	PBX1_01	0.0794	4.67e-06	3.16e-05
LIHC	YGTCCTTGR_UNKNOWN	0.1224	5e-06	3.34e-05
LIHC	E2F_01	0.1493	5.08e-06	3.36e-05
LIHC	TGCGCANK_UNKNOWN	0.0587	6.02e-06	3.94e-05
LIHC	TGGNNNNNNKCCAR_UNKNOWN	0.0637	7.44e-06	4.8e-05
LIHC	ACTAYRNNNCCCR_UNKNOWN	0.0624	7.5e-06	4.8e-05
LIHC	GTGACGY_E4F1_Q6	0.0547	7.81e-06	4.95e-05
LIHC	NF1_Q6	0.0766	7.88e-06	4.95e-05
LIHC	NKX25_02	0.0763	8.34e-06	5.18e-05
LIHC	CTGRYYYNATT_UNKNOWN	0.1389	9.84e-06	6.05e-05
LUAD	CAGGTG_E12_Q6	0.1131	2.19e-60	1.35e-57
LUAD	GGGCGGR_SP1_Q6	0.1031	2.03e-56	6.25e-54
LUAD	GGGAGGRR_MAZ_Q6	0.1082	4.69e-49	9.61e-47
LUAD	CTTTGT_LEF1_Q2	0.1131	1.73e-47	2.66e-45
LUAD	E2F_Q6_01	0.2833	3.92e-39	4.82e-37
LUAD	E2F_Q6	0.2845	3.85e-38	3.95e-36
LUAD	E2F_Q4	0.2821	6.95e-38	6.1e-36
LUAD	E2F_Q3_01	0.2766	9.27e-37	7.12e-35
LUAD	E2F_Q4_01	0.27	1.57e-35	1.08e-33
LUAD	E2F1_Q6	0.2716	3.76e-35	2.32e-33
LUAD	E2F1DP1_01	0.2681	8.61e-35	4.08e-33
LUAD	E2F1DP2_01	0.2681	8.61e-35	4.08e-33
LUAD	E2F4DP2_01	0.2681	8.61e-35	4.08e-33
LUAD	E2F1_Q4_01	0.2719	1.19e-34	5.21e-33
LUAD	E2F4DP1_01	0.2636	2.54e-34	1.04e-32
LUAD	AACTTT_UNKNOWN	0.1011	6.98e-34	2.68e-32
LUAD	E2F_02	0.2638	8.04e-34	2.91e-32
LUAD	TGACCTY_ERR1_Q2	0.1275	1.42e-33	4.86e-32
LUAD	CTTTGA_LEF1_Q2	0.1161	1.32e-31	4.26e-30
LUAD	E2F1DP1RB_01	0.2554	2.07e-31	6.36e-30
LUAD	CACGTG_MYC_Q2	0.124	3.81e-31	1.12e-29
LUAD	E2F1_Q3	0.2459	6.21e-31	1.74e-29
LUAD	CAGCTG_AP4_Q5	0.1056	9.45e-31	2.53e-29
LUAD	GATTGGY_NFY_Q6_01	0.1164	5.47e-30	1.4e-28
LUAD	TTGTTT_FOXO4_01	0.0932	1.76e-29	4.32e-28
LUAD	TATAAA_TATA_01	0.1103	2.67e-29	6.32e-28
LUAD	NRSF_01	0.3918	2.36e-28	5.39e-27
LUAD	E2F_Q3	0.2423	4.04e-28	8.81e-27
LUAD	E2F_03	0.2327	4.15e-28	8.81e-27
LUAD	SGCGSSAAA_E2F1DP2_01	0.2798	3.37e-27	6.91e-26
LUAD	TGANTCA_AP1_C	0.1124	1.23e-26	2.43e-25
LUAD	E2F1_Q6_01	0.2269	3.93e-26	7.56e-25
LUAD	GGGTGGRR_PAX4_03	0.1051	7.52e-26	1.4e-24
LUAD	HNF1_Q6	0.2134	9.2e-25	1.66e-23
LUAD	TAATTA_CHX10_01	0.1235	2.19e-24	3.86e-23
LUAD	TGGAAA_NFAT_Q4_01	0.0876	1.15e-22	1.96e-21
LUAD	CAGNWMCNNNGAC_UNKNOWN	0.3647	2.75e-22	4.57e-21
LUAD	HNF1_01	0.2041	4.04e-22	6.54e-21
LUAD	GCANCTGNY_MYOD_Q6	0.1082	3.61e-20	5.69e-19
LUAD	YCATTAA_UNKNOWN	0.1277	1.78e-18	2.73e-17
LUAD	HNF1_C	0.1852	2.59e-18	3.88e-17
LUAD	NMYC_01	0.1734	7.12e-18	1.04e-16
LUAD	ER_Q6_02	0.1786	1.12e-17	1.58e-16
LUAD	HNF4_Q6	0.1749	1.13e-17	1.58e-16
LUAD	RNGTGGGC_UNKNOWN	0.1084	5.56e-17	7.6e-16
LUAD	GGGYGTGNY_UNKNOWN	0.1145	5.79e-17	7.75e-16
LUAD	TGTTTGY_HNF3_Q6	0.1098	6.33e-17	8.28e-16
LUAD	TTANTCA_UNKNOWN	0.0998	6.73e-17	8.62e-16
LUAD	MYCMAX_01	0.1725	9.7e-17	1.22e-15
LUAD	DR1_Q3	0.1712	1.31e-16	1.61e-15
LUAD	YATTNATC_UNKNOWN	0.1432	1.59e-16	1.92e-15
LUAD	CTGCAGY_UNKNOWN	0.1059	4.96e-16	5.87e-15
LUAD	E2F1_Q4	0.1721	5.25e-16	6.09e-15
LUAD	MYCMAX_02	0.1642	6.48e-16	7.38e-15
LUAD	HNF4_01	0.1636	7.46e-16	8.35e-15
LUAD	TGACCTTG_SF1_Q6	0.1687	1.1e-15	1.21e-14
LUAD	HIF1_Q5	0.168	2.76e-15	2.98e-14
LUAD	COUP_DR1_Q6	0.166	4.26e-15	4.51e-14
LUAD	RGTTAMWNATT_HNF1_01	0.3067	5.25e-15	5.47e-14
LUAD	COUP_01	0.1597	7.96e-15	8.16e-14
LUAD	CAGGTA_AREB6_01	0.101	1.02e-14	1.02e-13
LUAD	RTAAACA_FREAC2_01	0.0958	1.07e-14	1.06e-13
LUAD	USF_C	0.1541	1.39e-14	1.36e-13
LUAD	CTTTAAR_UNKNOWN	0.0926	3.79e-14	3.64e-13
LUAD	TGCCAAR_NF1_Q6	0.1025	4.9e-14	4.63e-13
LUAD	NRF2_Q4	0.1569	6.33e-14	5.9e-13
LUAD	YTATTTTNR_MEF2_02	0.1033	7.31e-14	6.71e-13
LUAD	YYCATTCAWW_UNKNOWN	0.178	1.13e-13	1.02e-12
LUAD	CHX10_01	0.1644	1.23e-13	1.1e-12
LUAD	TGACAGNY_MEIS1_01	0.0955	2.84e-13	2.49e-12
LUAD	AP1_01	0.1498	2.95e-13	2.56e-12
LUAD	PPAR_DR1_Q2	0.1506	4.94e-13	4.22e-12
LUAD	NFY_Q6	0.1489	7.17e-13	6.04e-12
LUAD	CDPCR1_01	0.2077	8.34e-13	6.93e-12
LUAD	TGASTMAGC_NFE2_01	0.1692	1.12e-12	9.2e-12
LUAD	TCF11MAFG_01	0.1643	1.24e-12	1e-11
LUAD	RCGCANGCGY_NRF1_Q6	0.0904	1.33e-12	1.06e-11
LUAD	TGATTTRY_GFI1_01	0.1395	1.65e-12	1.3e-11
LUAD	S8_01	0.151	1.77e-12	1.38e-11
LUAD	HNF4_DR1_Q3	0.1456	2.81e-12	2.16e-11
LUAD	NFY_01	0.1457	5.33e-12	4.05e-11
LUAD	E2F_01	0.2836	5.77e-12	4.33e-11
LUAD	AP4_Q6_01	0.1451	6.01e-12	4.45e-11
LUAD	WTTGKCTG_UNKNOWN	0.1085	6.21e-12	4.55e-11
LUAD	FOXM1_01	0.1463	8.97e-12	6.49e-11
LUAD	ERR1_Q2	0.1429	9.61e-12	6.87e-11
LUAD	E2F1_Q3_01	0.1457	1.01e-11	7.15e-11
LUAD	WTGAAAT_UNKNOWN	0.1006	1.19e-11	8.29e-11
LUAD	SOX9_B1	0.1477	1.34e-11	9.23e-11
LUAD	AP4_01	0.1412	1.36e-11	9.28e-11
LUAD	TFIII_Q6	0.1561	2.25e-11	1.52e-10
LUAD	HOXA4_Q2	0.1386	2.39e-11	1.6e-10
LUAD	MYCMAX_B	0.1381	2.67e-11	1.76e-10
LUAD	AP2_Q6_01	0.136	4.13e-11	2.7e-10
LUAD	TGGNNNNNNKCCAR_UNKNOWN	0.1132	4.58e-11	2.97e-10
LUAD	HMGIY_Q6	0.1411	4.89e-11	3.13e-10
LUAD	LEF1_Q6	0.1379	5.06e-11	3.21e-10
LUAD	NKX25_02	0.1374	5.64e-11	3.54e-10
LUAD	WGTTNNNNNAAA_UNKNOWN	0.1024	6.07e-11	3.77e-10
LUAD	E47_02	0.14	6.13e-11	3.77e-10
LUSC	GGGCGGR_SP1_Q6	0.0983	6.23e-53	3.83e-50
LUSC	CAGGTG_E12_Q6	0.1026	8.45e-50	2.6e-47
LUSC	TGACCTY_ERR1_Q2	0.1323	2.41e-38	4.94e-36
LUSC	GGGAGGRR_MAZ_Q6	0.0959	8.26e-38	1.27e-35
LUSC	E2F1_Q6	0.2672	4.11e-35	5.06e-33
LUSC	E2F1DP1_01	0.2638	9.29e-35	7.14e-33
LUSC	E2F1DP2_01	0.2638	9.29e-35	7.14e-33
LUSC	E2F4DP2_01	0.2638	9.29e-35	7.14e-33
LUSC	E2F4DP1_01	0.2594	2.7e-34	1.84e-32
LUSC	E2F_Q6_01	0.2583	3.51e-34	2.16e-32
LUSC	E2F_Q6	0.2629	3.98e-34	2.22e-32
LUSC	GATTGGY_NFY_Q6_01	0.1198	6.49e-34	3.21e-32
LUSC	E2F_Q4	0.2607	6.78e-34	3.21e-32
LUSC	E2F_02	0.2596	8.83e-34	3.88e-32
LUSC	E2F_Q3_01	0.2553	8.21e-33	3.37e-31
LUSC	E2F1_Q3	0.2459	7.89e-32	3.03e-30
LUSC	CTTTGT_LEF1_Q2	0.0948	9.17e-32	3.32e-30
LUSC	E2F1_Q4_01	0.25	1.03e-30	3.32e-29
LUSC	TTGTTT_FOXO4_01	0.0922	1.05e-30	3.32e-29
LUSC	E2F_Q4_01	0.2447	1.08e-30	3.32e-29
LUSC	E2F1DP1RB_01	0.2424	1.88e-29	5.5e-28
LUSC	TATAAA_TATA_01	0.1073	6.5e-29	1.82e-27
LUSC	CACGTG_MYC_Q2	0.1163	3.53e-28	9.45e-27
LUSC	CAGCTG_AP4_Q5	0.0997	3.73e-28	9.56e-27
LUSC	AACTTT_UNKNOWN	0.091	3.65e-27	8.97e-26
LUSC	E2F1_Q6_01	0.2227	4.91e-26	1.16e-24
LUSC	SGCGSSAAA_E2F1DP2_01	0.2679	6.58e-26	1.5e-24
LUSC	E2F_03	0.2163	2.15e-25	4.73e-24
LUSC	E2F_Q3	0.2247	2.7e-25	5.73e-24
LUSC	TGGAAA_NFAT_Q4_01	0.086	3.67e-23	7.53e-22
LUSC	HNF1_Q6	0.2016	5.2e-23	1.03e-21
LUSC	CTTTGA_LEF1_Q2	0.0998	5.89e-23	1.13e-21
LUSC	TGACCTTG_SF1_Q6	0.1968	1.1e-21	2.04e-20
LUSC	HNF1_01	0.1959	3.46e-21	6.25e-20
LUSC	TGANTCA_AP1_C	0.099	1.54e-20	2.71e-19
LUSC	GGGYGTGNY_UNKNOWN	0.119	1.59e-19	2.71e-18
LUSC	TAATTA_CHX10_01	0.1086	4.99e-19	8.3e-18
LUSC	ER_Q6_02	0.1786	2.65e-18	4.29e-17
LUSC	GGGTGGRR_PAX4_03	0.0896	4.54e-18	7.15e-17
LUSC	TGTTTGY_HNF3_Q6	0.1084	2.34e-17	3.59e-16
LUSC	HNF4_Q6	0.1673	7.96e-17	1.19e-15
LUSC	ERR1_Q2	0.166	2.37e-16	3.48e-15
LUSC	GCANCTGNY_MYOD_Q6	0.0963	5.7e-16	8.15e-15
LUSC	HNF4_01	0.1599	9.74e-16	1.36e-14
LUSC	YATTNATC_UNKNOWN	0.1353	2.56e-15	3.5e-14
LUSC	RCGCANGCGY_NRF1_Q6	0.0937	8.82e-15	1.18e-13
LUSC	TTANTCA_UNKNOWN	0.0903	6.83e-14	8.94e-13
LUSC	MYCMAX_01	0.1529	9.04e-14	1.16e-12
LUSC	MYCMAX_02	0.1493	9.94e-14	1.25e-12
LUSC	NRSF_01	0.2474	1.18e-13	1.45e-12
LUSC	COUP_01	0.1483	2.49e-13	3e-12
LUSC	CTGCAGY_UNKNOWN	0.0954	3.89e-13	4.6e-12
LUSC	CAGNWMCNNNGAC_UNKNOWN	0.2588	4.54e-13	5.27e-12
LUSC	E2F1_Q4	0.1516	5.05e-13	5.65e-12
LUSC	HIF1_Q5	0.1516	5.05e-13	5.65e-12
LUSC	CTTTAAR_UNKNOWN	0.0874	5.59e-13	6.14e-12
LUSC	SF1_Q6	0.144	2.51e-12	2.71e-11
LUSC	NMYC_01	0.1402	2.91e-12	3.08e-11
LUSC	RNGTGGGC_UNKNOWN	0.0927	3.22e-12	3.35e-11
LUSC	E2F1_Q3_01	0.1457	3.42e-12	3.51e-11
LUSC	USF_C	0.1362	7.14e-12	7.2e-11
LUSC	AP1_01	0.1386	7.99e-12	7.93e-11
LUSC	NFY_C	0.1429	1.22e-11	1.19e-10
LUSC	COUP_DR1_Q6	0.1417	1.54e-11	1.48e-10
LUSC	NFY_Q6	0.1374	1.95e-11	1.85e-10
LUSC	RGTTAMWNATT_HNF1_01	0.2533	2.66e-11	2.48e-10
LUSC	WHN_B	0.1378	3.41e-11	3.13e-10
LUSC	NRF2_Q4	0.1373	3.82e-11	3.45e-10
LUSC	HNF1_C	0.1399	4.24e-11	3.78e-10
LUSC	PPAR_DR1_Q2	0.1351	5.92e-11	5.2e-10
LUSC	TGACAGNY_MEIS1_01	0.0859	1.05e-10	9.06e-10
LUSC	RTAAACA_FREAC2_01	0.0827	1.32e-10	1.12e-09
LUSC	NFY_01	0.1339	1.43e-10	1.21e-09
LUSC	AREB6_03	0.1318	2.19e-10	1.82e-09
LUSC	YCATTAA_UNKNOWN	0.0971	2.33e-10	1.91e-09
LUSC	YTATTTTNR_MEF2_02	0.089	3.97e-10	3.21e-09
LUSC	NFY_Q6_01	0.1288	4.07e-10	3.25e-09
LUSC	ZF5_B	0.1339	4.9e-10	3.87e-09
LUSC	TGATTTRY_GFI1_01	0.1224	5.18e-10	4.04e-09
LUSC	DR1_Q3	0.1284	7.92e-10	6.09e-09
LUSC	TCF11MAFG_01	0.1401	1.08e-09	8.21e-09
LUSC	HNF4_DR1_Q3	0.1264	1.18e-09	8.86e-09
LUSC	HMGIY_Q6	0.129	1.26e-09	9.31e-09
LUSC	TST1_01	0.126	1.3e-09	9.43e-09
LUSC	TTF1_Q6	0.126	1.3e-09	9.43e-09
LUSC	ER_Q6	0.1232	1.32e-09	9.47e-09
LUSC	YGCGYRCGC_UNKNOWN	0.116	1.38e-09	9.72e-09
LUSC	TGCCAAR_NF1_Q6	0.0859	1.57e-09	1.1e-08
LUSC	CAGGTA_AREB6_01	0.0833	1.59e-09	1.1e-08
LUSC	YNGTTNNNATT_UNKNOWN	0.1096	1.61e-09	1.1e-08
LUSC	CTGYNNCTYTAA_UNKNOWN	0.2143	1.68e-09	1.13e-08
LUSC	MYOD_01	0.1245	1.75e-09	1.17e-08
LUSC	ER_Q6_01	0.1227	2.56e-09	1.69e-08
LUSC	TGACATY_UNKNOWN	0.0872	2.99e-09	1.96e-08
LUSC	AAAYRNCTG_UNKNOWN	0.107	3.25e-09	2.1e-08
LUSC	YYCATTCAWW_UNKNOWN	0.1414	3.29e-09	2.11e-08
LUSC	S8_01	0.1265	3.65e-09	2.31e-08
LUSC	TGGNNNNNNKCCAR_UNKNOWN	0.1014	4.27e-09	2.68e-08
LUSC	LEF1_Q6	0.1226	4.5e-09	2.77e-08
LUSC	MAZR_01	0.1318	4.5e-09	2.77e-08
MESO	NRSF_01	0.1443	8.88e-14	5.46e-11
MESO	GATTGGY_NFY_Q6_01	0.0336	2.17e-13	6.68e-11
MESO	E2F1_Q4_01	0.0746	1.14e-11	2.34e-09
MESO	E2F_Q3_01	0.0723	1.85e-11	2.84e-09
MESO	GGGAGGRR_MAZ_Q6	0.0229	4.75e-11	5.85e-09
MESO	CAGNWMCNNNGAC_UNKNOWN	0.1294	1.4e-10	1.3e-08
MESO	E2F1_Q6	0.069	1.48e-10	1.3e-08
MESO	E2F_Q4_01	0.0675	2.03e-10	1.56e-08
MESO	E2F_Q6_01	0.0667	2.44e-10	1.67e-08
MESO	GGGCGGR_SP1_Q6	0.0201	3.38e-10	2.08e-08
MESO	E2F1DP1RB_01	0.0649	1.28e-09	5.87e-08
MESO	E2F_Q6	0.0647	1.36e-09	5.87e-08
MESO	E2F_Q4	0.0641	1.53e-09	5.87e-08
MESO	E2F1DP1_01	0.0638	1.62e-09	5.87e-08
MESO	E2F1DP2_01	0.0638	1.62e-09	5.87e-08
MESO	E2F4DP2_01	0.0638	1.62e-09	5.87e-08
MESO	E2F_02	0.0638	1.62e-09	5.87e-08
MESO	E2F4DP1_01	0.0628	2.04e-09	6.98e-08
MESO	E2F_03	0.0612	2.86e-09	9.27e-08
MESO	TATAAA_TATA_01	0.0262	5.04e-09	1.52e-07
MESO	CTTTGA_LEF1_Q2	0.0268	5.19e-09	1.52e-07
MESO	SGCGSSAAA_E2F1DP2_01	0.0714	2.02e-08	5.65e-07
MESO	E2F1_Q3	0.0574	2.2e-08	5.88e-07
MESO	TTANTCA_UNKNOWN	0.0284	4.3e-08	1.1e-06
MESO	MAZR_01	0.0591	4.97e-08	1.22e-06
MESO	CAGGTG_E12_Q6	0.0193	5.85e-08	1.38e-06
MESO	CTTTGT_LEF1_Q2	0.0208	8.65e-08	1.97e-06
MESO	E2F1_Q4	0.0533	1.66e-07	3.64e-06
MESO	AACTTT_UNKNOWN	0.0206	2.21e-07	4.69e-06
MESO	TGTTTGY_HNF3_Q6	0.0298	3.42e-07	7.02e-06
MESO	E2F_Q3	0.0529	5.37e-07	1.07e-05
MESO	PBX1_02	0.0703	1.38e-06	2.65e-05
MESO	TATA_01	0.0471	1.82e-06	3.4e-05
MESO	TGANTCA_AP1_C	0.0232	3.29e-06	5.94e-05
MESO	ATF1_Q6	0.0476	4.37e-06	7.69e-05
MESO	TGGAAA_NFAT_Q4_01	0.0185	1.09e-05	0.000185
MESO	TTGTTT_FOXO4_01	0.018	1.11e-05	0.000185
MESO	SREBP_Q3	0.0426	1.24e-05	0.000199
MESO	GCANCTGNY_MYOD_Q6	0.0238	1.26e-05	0.000199
MESO	YATTNATC_UNKNOWN	0.0345	1.98e-05	0.000304
MESO	ACTAYRNNNCCCR_UNKNOWN	0.0312	2.9e-05	0.000435
MESO	E2F1_Q6_01	0.042	3.48e-05	0.000509
MESO	GGGTGGRR_PAX4_03	0.0201	3.87e-05	0.000553
MESO	TCF4_Q5	0.0413	4e-05	0.000559
MESO	TGATTTRY_GFI1_01	0.0374	4.12e-05	0.000563
MESO	HNF1_01	0.0408	4.44e-05	0.000594
MESO	MTF1_Q4	0.0397	5.62e-05	0.000735
MESO	YNGTTNNNATT_UNKNOWN	0.0329	6.48e-05	0.00083
MESO	CP2_01	0.0385	7.29e-05	0.000915
MESO	CTGYNNCTYTAA_UNKNOWN	0.0714	7.47e-05	0.000918
MESO	TGACCTY_ERR1_Q2	0.0211	7.62e-05	0.000918
MESO	GFI1_01	0.0382	7.77e-05	0.000918
MESO	RNGTGGGC_UNKNOWN	0.0235	9.1e-05	0.00104
MESO	CAGCTG_AP4_Q5	0.0184	9.13e-05	0.00104
MESO	TEF1_Q6	0.0398	0.000128	0.00143
MESO	HNF6_Q6	0.0385	0.000166	0.00182
MESO	CTTTAAR_UNKNOWN	0.0206	0.000221	0.00239
MESO	NFY_C	0.0367	0.000234	0.00248
MESO	E2F1_Q3_01	0.0364	0.000248	0.00254
MESO	ZIC2_01	0.0364	0.000248	0.00254
MESO	TAL1BETAE47_01	0.0363	0.000256	0.00258
MESO	TGGNNNNNNKCCAR_UNKNOWN	0.0283	0.00026	0.00258
MESO	GCCNNNWTAAR_UNKNOWN	0.047	0.000265	0.00259
MESO	CTGCAGY_UNKNOWN	0.0222	0.000272	0.00261
MESO	YTATTTTNR_MEF2_02	0.023	0.000286	0.00268
MESO	PBX1_01	0.0357	0.000288	0.00268
MESO	NFY_01	0.0354	0.000305	0.0028
MESO	RTTTNNNYTGGM_UNKNOWN	0.0458	0.000311	0.00282
MESO	P53_DECAMER_Q2	0.0352	0.000323	0.00284
MESO	HFH8_01	0.0394	0.000323	0.00284
MESO	ALPHACP1_01	0.0346	0.000361	0.00309
MESO	FXR_IR1_Q6	0.0536	0.000362	0.00309
MESO	NF1_Q6	0.0345	0.000371	0.00309
MESO	AP4_01	0.0344	0.000382	0.00309
MESO	NFY_Q6	0.0344	0.000382	0.00309
MESO	TTF1_Q6	0.0344	0.000382	0.00309
MESO	HNF4_Q6	0.0342	0.000393	0.00314
MESO	LYF1_01	0.0341	0.000403	0.00318
MESO	GATA6_01	0.034	0.000415	0.00323
MESO	AP1FJ_Q2	0.0336	0.00045	0.00346
MESO	LBP1_Q6	0.0357	0.00062	0.00471
MESO	WGTTNNNNNAAA_UNKNOWN	0.0238	0.00076	0.0057
MESO	RCGCANGCGY_NRF1_Q6	0.0196	0.000786	0.00582
MESO	CDPCR1_01	0.0462	0.000796	0.00583
MESO	MEF2_03	0.0336	0.000918	0.00657
MESO	CATTGTYY_SOX9_B1	0.0279	0.000919	0.00657
MESO	GATA1_02	0.0328	0.00108	0.00761
MESO	LFA1_Q6	0.0325	0.00113	0.00793
MESO	TGACCTTG_SF1_Q6	0.0321	0.00123	0.0084
MESO	MAZ_Q6	0.0363	0.00123	0.0084
MESO	MEF2_01	0.0417	0.00135	0.00887
MESO	E47_01	0.0316	0.00136	0.00887
MESO	HNF1_Q6	0.0316	0.00136	0.00887
MESO	HNF4_01_B	0.0316	0.00136	0.00887
MESO	WCAANNNYCAG_UNKNOWN	0.0315	0.00139	0.00896
MESO	CCAWYNNGAAR_UNKNOWN	0.0414	0.0014	0.00896
MESO	WTTGKCTG_UNKNOWN	0.0233	0.00144	0.0091
MESO	TAL1BETAITF2_01	0.0312	0.00146	0.0091
MESO	FOXD3_01	0.0352	0.00147	0.0091
MESO	CCAATNNSNNNGCG_UNKNOWN	0.0678	0.00149	0.00917
OV	HNF1_Q6	0.0949	7.63e-18	4.69e-15
OV	HNF1_01	0.0939	4.71e-17	1.45e-14
OV	CAGGTG_E12_Q6	0.0221	2.68e-10	4.19e-08
OV	E2F_Q6	0.069	3e-10	4.19e-08
OV	E2F_Q4	0.0684	3.41e-10	4.19e-08
OV	HNF1_C	0.0658	5.92e-10	6.07e-08
OV	E2F1DP1RB_01	0.0649	2.47e-09	2.17e-07
OV	NRSF_01	0.1031	1.47e-08	1.11e-06
OV	E2F_Q3	0.0617	1.62e-08	1.11e-06
OV	E2F_Q3_01	0.0596	2.51e-08	1.54e-06
OV	E2F_Q6_01	0.0583	3.27e-08	1.83e-06
OV	E2F_03	0.0571	4.22e-08	2.16e-06
OV	E2F1_Q4_01	0.057	1.32e-07	6.24e-06
OV	E2F_Q4_01	0.0549	2.06e-07	8.86e-06
OV	E2F1_Q6_01	0.0546	2.16e-07	8.86e-06
OV	YCATTAA_UNKNOWN	0.0342	5.98e-07	2.3e-05
OV	AACTTT_UNKNOWN	0.0206	7.59e-07	2.75e-05
OV	E2F1_Q6	0.0517	1.12e-06	3.84e-05
OV	RNGTGGGC_UNKNOWN	0.0287	1.42e-06	4.6e-05
OV	E2F4DP1_01	0.0502	1.53e-06	4.72e-05
OV	E2F1_Q3	0.0492	1.9e-06	5e-05
OV	E2F1_Q4	0.0492	1.9e-06	5e-05
OV	MEF2_Q6_01	0.0492	1.9e-06	5e-05
OV	GGGAGGRR_MAZ_Q6	0.0189	1.95e-06	5e-05
OV	TAATTA_CHX10_01	0.0272	3.48e-06	8.56e-05
OV	E2F1DP1_01	0.0468	8.13e-06	0.000172
OV	E2F1DP2_01	0.0468	8.13e-06	0.000172
OV	E2F4DP2_01	0.0468	8.13e-06	0.000172
OV	E2F_02	0.0468	8.13e-06	0.000172
OV	TATAAA_TATA_01	0.0216	1.28e-05	0.000263
OV	GATTGGY_NFY_Q6_01	0.0224	1.41e-05	0.00028
OV	SGCGSSAAA_E2F1DP2_01	0.0536	1.87e-05	0.00036
OV	HNF4_DR1_Q3	0.0421	2.16e-05	0.000403
OV	HNF4_Q6	0.0418	2.32e-05	0.000419
OV	CTTTGA_LEF1_Q2	0.0211	3.87e-05	0.000681
OV	MYC_Q2	0.0486	3.99e-05	0.000682
OV	NKX61_01	0.0424	4.86e-05	0.000808
OV	RGTTAMWNATT_HNF1_01	0.08	5.15e-05	0.000834
OV	GATA_Q6	0.0455	6.75e-05	0.00107
OV	TAL1BETAE47_01	0.0403	7.35e-05	0.00113
OV	CAGNWMCNNNGAC_UNKNOWN	0.0706	0.000104	0.00154
OV	TGTTTGY_HNF3_Q6	0.0244	0.000105	0.00154
OV	GATA6_01	0.0377	0.000127	0.00181
OV	TTGTTT_FOXO4_01	0.017	0.000155	0.00216
OV	YTATTTTNR_MEF2_02	0.0244	0.000163	0.00222
OV	LHX3_01	0.0402	0.000172	0.0023
OV	CHX10_01	0.04	0.000178	0.00233
OV	GGGCGGR_SP1_Q6	0.0153	0.000192	0.00246
OV	RYTAAWNNNTGAY_UNKNOWN	0.0806	0.000212	0.00266
OV	TGATTTRY_GFI1_01	0.034	0.000292	0.00359
OV	GATAAGR_GATA_C	0.0339	0.0003	0.00361
OV	E47_02	0.036	0.000386	0.00456
OV	TGACCTY_ERR1_Q2	0.0201	0.000396	0.00457
OV	ER_Q6_02	0.0357	0.000409	0.00457
OV	TAL1ALPHAE47_01	0.0357	0.000409	0.00457
OV	HNF4_01_B	0.0356	0.000421	0.00462
OV	NFKB_Q6	0.0354	0.000433	0.00467
OV	MMEF2_Q6	0.0331	0.000706	0.00749
OV	TGCTGAY_UNKNOWN	0.0242	0.00102	0.0106
OV	CDP_01	0.0543	0.0013	0.0134
OV	TGGNNNNNNKCCAR_UNKNOWN	0.0259	0.00139	0.0139
OV	CTAWWWATA_RSRFC4_Q2	0.0277	0.0014	0.0139
OV	NKX22_01	0.0368	0.00148	0.0144
OV	GATA1_04	0.0327	0.0015	0.0144
OV	COUP_DR1_Q6	0.0324	0.00158	0.0149
OV	MEF2_01	0.0417	0.00173	0.016
OV	USF2_Q6	0.0319	0.00175	0.016
OV	MTF1_Q4	0.0317	0.00179	0.0162
OV	CDX2_Q5	0.0315	0.00188	0.0168
OV	YATTNATC_UNKNOWN	0.0265	0.00193	0.017
OV	TTANTCA_UNKNOWN	0.0189	0.00201	0.0173
OV	DR1_Q3	0.0311	0.00202	0.0173
OV	PAX2_02	0.031	0.00207	0.0175
OV	PPAR_DR1_Q2	0.0309	0.00212	0.0175
OV	CAGCTG_AP4_Q5	0.0164	0.00213	0.0175
OV	GATA_C	0.0301	0.0025	0.0202
OV	OCT1_B	0.03	0.00256	0.0204
OV	TGGAAA_NFAT_Q4_01	0.0153	0.00271	0.0214
OV	MAZR_01	0.0318	0.00337	0.0262
OV	HNF3B_01	0.0317	0.00345	0.0265
OV	CAGGTA_AREB6_01	0.0189	0.00454	0.0344
OV	CTTTGT_LEF1_Q2	0.0147	0.00468	0.0351
OV	NKX3A_01	0.0295	0.00504	0.0369
OV	PAX4_02	0.0295	0.00504	0.0369
OV	CTTTAAR_UNKNOWN	0.0175	0.00571	0.0412
OV	YTAATTAA_LHX3_01	0.0326	0.00576	0.0412
OV	WTTGKCTG_UNKNOWN	0.0213	0.00613	0.0425
OV	FOXM1_01	0.0285	0.00615	0.0425
OV	LMO2COM_02	0.0285	0.00615	0.0425
OV	RGAANNTTC_HSF1_01	0.0224	0.00626	0.0428
OV	YYCATTCAWW_UNKNOWN	0.0314	0.00687	0.0464
OV	MAZ_Q6	0.0311	0.00722	0.0481
OV	NFY_01	0.0276	0.00727	0.0481
OV	CATRRAGC_UNKNOWN	0.0362	0.00743	0.0481
OV	HMEF2_Q6	0.0362	0.00743	0.0481
OV	TAL1BETAITF2_01	0.0273	0.00758	0.0485
OV	SF1_Q6	0.0272	0.00773	0.049
OV	AREB6_03	0.0271	0.00789	0.0495
PAAD	CAGGTG_E12_Q6	0.068	5.82e-39	3.58e-36
PAAD	GGGAGGRR_MAZ_Q6	0.0585	2.7e-24	8.29e-22
PAAD	GGGTGGRR_PAX4_03	0.0711	1.6e-22	3.28e-20
PAAD	TATAAA_TATA_01	0.0687	8.01e-21	1.23e-18
PAAD	CTTTGT_LEF1_Q2	0.0578	1.78e-20	2.19e-18
PAAD	GATTGGY_NFY_Q6_01	0.0707	5.13e-20	5.26e-18
PAAD	GGGCGGR_SP1_Q6	0.0493	1.61e-19	1.41e-17
PAAD	CAGCTG_AP4_Q5	0.0617	8.18e-19	6.29e-17
PAAD	E2F1_Q3	0.1393	1.96e-17	1.34e-15
PAAD	E2F_Q6	0.1422	3.1e-17	1.91e-15
PAAD	E2F_Q4	0.141	4.03e-17	2.25e-15
PAAD	E2F_Q6_01	0.1375	8.71e-17	4.46e-15
PAAD	E2F1DP1RB_01	0.1385	2.05e-16	9.47e-15
PAAD	CTTTGA_LEF1_Q2	0.0633	2.16e-16	9.47e-15
PAAD	AACTTT_UNKNOWN	0.0534	5.91e-16	2.42e-14
PAAD	TAATTA_CHX10_01	0.0716	9.88e-15	3.8e-13
PAAD	TGANTCA_AP1_C	0.0624	1.56e-14	5.65e-13
PAAD	E2F4DP1_01	0.1255	2.61e-14	8.93e-13
PAAD	E2F1DP1_01	0.1234	1.09e-13	2.92e-12
PAAD	E2F1DP2_01	0.1234	1.09e-13	2.92e-12
PAAD	E2F4DP2_01	0.1234	1.09e-13	2.92e-12
PAAD	E2F_02	0.1234	1.09e-13	2.92e-12
PAAD	E2F_Q3_01	0.1234	1.09e-13	2.92e-12
PAAD	E2F_Q4_01	0.1224	1.36e-13	3.49e-12
PAAD	E2F_Q3	0.1233	2.93e-13	7.21e-12
PAAD	NRSF_01	0.1959	4.56e-13	1.08e-11
PAAD	E2F1_Q6	0.1207	5.05e-13	1.15e-11
PAAD	TGCCAAR_NF1_Q6	0.0706	6.91e-13	1.52e-11
PAAD	GCANCTGNY_MYOD_Q6	0.0639	7.67e-13	1.63e-11
PAAD	TGTTTGY_HNF3_Q6	0.0691	1.57e-12	3.22e-11
PAAD	TTGTTT_FOXO4_01	0.0475	1.83e-12	3.57e-11
PAAD	RNGTGGGC_UNKNOWN	0.0679	1.86e-12	3.57e-11
PAAD	E2F1_Q4_01	0.1184	2.06e-12	3.85e-11
PAAD	CTGCAGY_UNKNOWN	0.0667	5.91e-12	1.07e-10
PAAD	COUP_01	0.1065	1.08e-11	1.9e-10
PAAD	YNGTTNNNATT_UNKNOWN	0.0904	1.43e-11	2.45e-10
PAAD	NFY_Q6	0.1031	5.34e-11	8.87e-10
PAAD	CAGNWMCNNNGAC_UNKNOWN	0.1882	5.98e-11	9.68e-10
PAAD	E2F_03	0.1061	6.3e-11	9.69e-10
PAAD	HNF1_01	0.1061	6.3e-11	9.69e-10
PAAD	OCT1_01	0.1015	7.55e-11	1.13e-09
PAAD	TGGAAA_NFAT_Q4_01	0.0464	9.15e-11	1.34e-09
PAAD	HNF1_Q6	0.1028	1.29e-10	1.84e-09
PAAD	NFY_01	0.1024	1.4e-10	1.96e-09
PAAD	GGGYGTGNY_UNKNOWN	0.0663	2.04e-10	2.79e-09
PAAD	TGACAGNY_MEIS1_01	0.0605	2.91e-10	3.9e-09
PAAD	ER_Q6_02	0.0992	6.11e-10	7.99e-09
PAAD	TGACCTY_ERR1_Q2	0.0547	7.38e-10	9.45e-09
PAAD	ALPHACP1_01	0.0962	1.17e-09	1.47e-08
PAAD	E2F1_Q4	0.0984	1.59e-09	1.96e-08
PAAD	YATTNATC_UNKNOWN	0.0796	2.52e-09	3.04e-08
PAAD	E2F1_Q6_01	0.0966	4.87e-09	5.75e-08
PAAD	YCATTAA_UNKNOWN	0.0665	5e-09	5.8e-08
PAAD	CAGGTA_AREB6_01	0.0581	5.22e-09	5.94e-08
PAAD	HNF4_Q6	0.0913	7.05e-09	7.88e-08
PAAD	HNF1_C	0.0947	7.24e-09	7.95e-08
PAAD	OCT1_B	0.0899	9.47e-09	1.02e-07
PAAD	HNF4_01	0.0892	1.09e-08	1.16e-07
PAAD	TTANTCA_UNKNOWN	0.0536	1.12e-08	1.16e-07
PAAD	CTTTAAR_UNKNOWN	0.0525	2.17e-08	2.23e-07
PAAD	SREBP_Q3	0.0891	2.24e-08	2.25e-07
PAAD	ZIC2_01	0.0891	4.56e-08	4.51e-07
PAAD	SGCGSSAAA_E2F1DP2_01	0.1071	4.62e-08	4.51e-07
PAAD	AP2GAMMA_01	0.088	5.66e-08	5.44e-07
PAAD	TGATTTRY_GFI1_01	0.0816	6e-08	5.68e-07
PAAD	SMAD_Q6	0.0863	8.03e-08	7.37e-07
PAAD	ZIC3_01	0.0863	8.03e-08	7.37e-07
PAAD	AP2ALPHA_01	0.0871	1.33e-07	1.2e-06
PAAD	HIF1_Q5	0.0861	1.64e-07	1.46e-06
PAAD	TFIII_Q6	0.0927	2e-07	1.76e-06
PAAD	MMEF2_Q6	0.0809	2.47e-07	2.14e-06
PAAD	OCT1_05	0.0827	3.21e-07	2.74e-06
PAAD	PXR_Q2	0.082	3.65e-07	3.04e-06
PAAD	TGANNYRGCA_TCF11MAFG_01	0.0764	3.65e-07	3.04e-06
PAAD	AREB6_03	0.0814	4.15e-07	3.4e-06
PAAD	MAZR_01	0.0864	5.95e-07	4.82e-06
PAAD	CCAATNNSNNNGCG_UNKNOWN	0.1695	6.63e-07	5.3e-06
PAAD	RGTTAMWNATT_HNF1_01	0.1467	8.34e-07	6.57e-06
PAAD	E2F1_Q3_01	0.081	8.43e-07	6.57e-06
PAAD	OCT1_Q6	0.0778	8.72e-07	6.71e-06
PAAD	CDP_02	0.1204	8.86e-07	6.72e-06
PAAD	LEF1_Q2	0.0841	8.96e-07	6.72e-06
PAAD	RTAAACA_FREAC2_01	0.049	9.7e-07	7.18e-06
PAAD	TCF11MAFG_01	0.087	1.06e-06	7.75e-06
PAAD	STAT3_02	0.102	1.12e-06	8.13e-06
PAAD	EGR_Q6	0.0764	1.17e-06	8.39e-06
PAAD	CP2_02	0.0791	1.23e-06	8.67e-06
PAAD	TGACATY_UNKNOWN	0.0541	1.24e-06	8.69e-06
PAAD	CDPCR1_01	0.1077	1.33e-06	9.19e-06
PAAD	SF1_Q6	0.0778	1.56e-06	1.07e-05
PAAD	CDPCR3HD_01	0.0805	1.71e-06	1.16e-05
PAAD	PAX_Q6	0.0772	1.76e-06	1.18e-05
PAAD	CACGTG_MYC_Q2	0.0465	1.78e-06	1.18e-05
PAAD	WTTGKCTG_UNKNOWN	0.0581	2.3e-06	1.51e-05
PAAD	GATA6_01	0.0755	2.5e-06	1.6e-05
PAAD	MYOD_01	0.0755	2.5e-06	1.6e-05
[truncated: 1,049 more rows]

## Sheet: Table S1b TF in GEO cancers
Gene Set Name	G104291GBM	G74571GBM	G26635SARC36	G26635SARCrd	G41980BRCA	GSE70279_BRCAM	GSE70279_BRCA	G41980MESO	G19713PRAD	G41980PRAD	G19704PRAD	G33198Lung	G35603COAD	G35603Oral	G26980SKCM	G26417CESC	G43762GLIO	Frequency
AHRARNT_01	-1.2985	-1.14943	1.53517	-0.98742	-1.1328	-1.59754	-1.30989	-1.22679	-0.933186	-1.11276	-1.12621	1.30177	-0.94944	-1.10468	-1.24813	-1.12894	1.06392	14
CREBP1_01	-1.40806	-1.13101	1.47223	-0.87716	-1.01207	-1.27417	-1.37846	-1.28232	1.22743	-1.13785	-0.969759	1.21416	-0.740997	-1.06354	-1.03899	-1.20976	-0.984422	14
TGACCTTG_SF1_Q6	-1.60554	-1.01873	1.25035	0.780485	1.27622	-1.19069	-1.19279	-1.10268	-0.993468	-1.07064	-1.22787	-1.02611	-0.96648	-1.04116	-0.951131	-0.946728	-0.661499	14
YGTCCTTGR_UNKNOWN	-1.53976	-1.06245	-1.062	1.3085	0.912254	-1.14274	-1.35812	-1.27923	-0.995134	-0.941799	-0.950279	-0.837359	-0.95328	1.15744	-1.14682	-1.12794	-0.882665	14
TGTYNNNNNRGCARM_UNKNOWN	-1.44663	-1.06073	1.32705	-0.734054	-1.18421	-1.5172	-1.35899	-1.38609	0.714891	-1.31694	-1.16287	1.27351	0.771893	-0.950058	-1.23292	-1.08141	-0.695224	13
VDR_Q6	-1.31322	-1.04778	-1.14925	-0.774989	-1.1786	-1.44343	-1.41079	-1.07955	-1.15025	-0.989524	1.16032	1.11851	0.823089	1.11003	-0.732321	-0.979449	-1.10768	13
EGR2_01	-1.35972	-1.16032	1.58394	0.988735	-1.17162	-1.0173	-1.35442	-1.3042	-0.91154	-1.09418	-0.919379	0.938949	-0.871311	1.20588	-1.41266	-0.983288	-0.812681	13
TAXCREB_02	-0.939575	0.941153	-1.12237	-0.845873	-1.29213	-0.965677	-1.38628	1.10858	-1.15658	-0.851706	-1.04528	1.38346	-1.85407	0.935671	-1.26261	-1.7253	-0.98216	13
TTAYRTAA_E4BP4_01	-1.32128	-1.05255	1.43416	-0.962421	1.05645	-1.30559	-1.37266	-1.20306	1.07335	-1.16791	-0.743173	0.862271	-0.790078	-1.08985	-0.675764	-1.04558	-0.953077	13
AREB6_01	1.14268	1.13744	-1.10947	1.20406	-1.18679	-1.61581	-1.50946	-1.03579	-0.947557	-1.34428	-1.1062	1.1114	-1.25458	0.930684	-1.16576	-1.56821	-1.09954	12
AREB6_02	-1.06089	-1.25358	1.10102	-0.794718	0.963047	-1.45731	-1.22155	-1.09127	-0.780532	-1.35844	-1.21547	1.00984	-1.12798	0.693718	-1.39142	-1.43736	1.10755	12
NRSF_01	-1.58758	-1.34862	-0.526168	1.33117	-1.10699	-1.16244	-1.13809	-0.866401	-1.08237	1.07556	-0.731979	1.01912	-1.39351	1.59859	-1.69458	1.04417	-1.34192	12
CREB_Q4_01	-1.05534	1.08503	-1.04562	-1.11571	0.961781	-1.09032	-1.236	1.18004	0.787725	-1.0898	-0.946439	1.4665	-1.40874	-1.14737	-1.00832	-1.23566	-0.982858	12
AP4_Q6_01	-1.07091	-1.1424	1.29205	0.782399	-0.988791	-1.28325	-1.29534	-1.33481	-0.935828	-1.11252	-1.19649	0.843615	-0.860621	1.07438	-1.01516	-1.06282	1.00009	12
CEBP_Q2_01	1.29919	1.31722	1.82515	-0.751386	-1.02367	-1.31767	-1.38797	-1.21803	1.14923	-1.1294	-1.22866	0.973205	-1.04353	-1.01371	-0.969735	-1.0426	-0.844714	12
E12_Q6	-1.39572	-1.10153	1.35225	1.16988	-1.07253	-1.35705	-1.29519	-1.09447	-0.881473	-1.06501	-1.01178	-0.875875	0.724182	1.31406	-1.07838	-0.940016	1.23844	12
RRAGTTGT_UNKNOWN	-1.24195	-1.04171	1.3551	-1.01129	-0.917308	-1.0405	-1.13748	-1.30768	1.21358	-1.3562	-1.20803	-0.984602	1.20451	-1.06393	0.978762	0.980268	-0.95335	12
SP1_Q4_01	-1.07712	-1.08951	1.56232	-1.01568	-1.09782	-0.63154	-1.07771	-1.01074	0.861775	-1.23935	-1.28413	1.15458	-1.02731	0.804361	-0.836411	0.850537	-0.906999	12
EVI1_06	-1.40223	1.20684	-1.26193	-1.0951	0.725566	-1.17635	-1.87089	0.749474	1.4285	-1.38954	-0.819742	1.08092	-0.76003	-1.0138	-1.22564	-0.796485	-1.00964	12
ER_Q6_02	-1.41504	-1.11462	-1.20605	-0.925387	-1.14604	-1.22327	-1.34908	-1.15779	-1.00911	1.15657	-1.13521	1.36735	0.946269	1.09933	-0.9353	-0.815329	1.04614	12
TFIII_Q6	-1.31429	-1.13236	0.87297	1.05748	-1.27784	-1.2811	-1.38528	-1.00672	-1.08457	1.24372	-1.26232	1.31968	-0.826679	1.08735	-1.06515	-0.858123	-0.855278	12
NKX61_01	-1.50397	-1.1996	1.5925	-0.735359	-1.00176	-1.44375	-1.53031	-1.14552	-0.860288	-1.31425	1.1494	0.970812	0.782033	1.20328	-1.29733	-0.778527	-1.07992	12
PAX4_02	-1.26033	1.0051	1.74793	-0.758409	1.08208	-1.5307	-1.33469	-1.08294	-0.844708	-1.24116	-1.25664	0.84902	-1.03143	0.865707	-1.17251	-0.902267	-0.993619	12
E4BP4_01	-1.19622	-1.11185	1.3868	-0.99249	0.943089	-1.07475	-1.46995	-1.25322	1.12184	-1.2935	-0.948075	1.11719	-0.788566	-1.05641	-1.1181	-0.886075	0.816519	12
RFX1_02	-1.46425	-1.15269	1.11833	-0.81598	0.965883	-1.37555	-1.40096	-0.975013	1.36996	-1.06709	-1.17568	0.842919	1.072	-1.18415	-1.11615	-0.991752	-0.813661	12
YGCANTGCR_UNKNOWN	-1.3533	-1.15776	1.54333	-1.11029	-0.991069	-1.00583	-1.31493	1.54946	-0.933366	-0.977867	-1.12014	0.806368	0.824797	-1.19381	-1.02337	0.887274	-0.715789	12
WCAANNNYCAG_UNKNOWN	-1.30385	-1.28394	1.63647	-0.789547	-1.11823	-1.12011	-1.23819	-1.30894	1.1899	-1.19052	-0.9855	-0.893807	1.06439	1.40869	1.73689	-1.01859	-0.831669	12
NFY_C	-1.2581	-1.3043	-1.17466	-1.0333	-0.979727	-0.949419	-1.05885	-1.21649	1.05014	-1.15141	0.899794	1.14549	1.30253	-0.987602	-0.879414	1.04682	-0.851358	12
STAT_Q6	-1.1983	-1.06208	1.77575	-0.878557	-1.05907	-1.25932	-1.44738	-1.2976	-0.973154	-1.29474	-1.12089	1.13699	0.729683	1.06319	0.912998	-0.96498	-0.921979	12
CIZ_01	-1.09211	1.363	1.57203	-0.858025	-1.10317	-1.24578	-1.36354	1.19616	-0.971459	-1.22384	-1.41744	-0.720283	-0.878173	0.869167	-1.01099	1.11595	-1.22353	12
HMGIY_Q6	1.01771	1.07493	1.4614	-0.791349	-0.988743	-1.67205	-1.54608	-1.26053	-0.94477	-1.30765	-1.01049	1.17396	-0.91103	-0.967613	-1.06298	-1.10941	1.01463	12
RNTCANNRNNYNATTW_UNKNOWN	-1.26216	-1.0259	1.88754	-0.961871	-0.869213	-1.4752	-1.26208	-0.882839	0.861127	-1.3927	0.787656	0.931742	-1.19081	0.903311	-1.01235	-0.908485	-1.03758	12
CCGNMNNTNACG_UNKNOWN	-1.33998	-1.04127	0.791291	-1.19236	-0.879531	-1.0159	-0.934291	-1.1739	1.02029	-1.35377	1.57425	1.11081	-1.01904	-1.93906	-0.960227	0.840794	-0.893215	12
EGR1_01	-1.46671	-1.13923	1.44481	-0.794559	-1.37221	-0.931241	-1.15487	-1.12674	-0.992261	1.18815	-0.947225	1.22705	-1.01562	1.04321	-1.40817	0.984786	-0.653798	12
HEB_Q6	-1.29328	1.15193	1.23492	1.16256	-0.920658	-1.38139	-1.25453	-1.35772	-0.740524	-1.21172	-1.07483	1.20123	-0.93716	1.30397	-1.06664	-1.14055	-0.859899	12
ATF_B	-1.28687	1.18578	-0.936806	-0.910987	0.808243	-1.12378	-1.25917	-1.35723	-0.876882	-1.20178	0.916429	1.35964	-1.1436	-0.840124	-1.09288	-1.01595	1.08685	12
MTF1_Q4	-1.53324	-1.27363	1.37332	-0.84275	-1.18471	-1.48956	-1.32371	-1.05663	-0.936492	1.03768	-0.797683	1.17012	0.887934	1.05995	-1.20215	-1.04431	-0.874405	12
HFH4_01	-1.17921	1.0831	1.64405	-0.804251	-1.1977	-1.55474	-1.24686	-1.25421	1.21265	-1.07731	-1.08146	0.91683	-0.917249	0.807993	-0.937104	-0.821525	-0.929068	12
PAX4_01	-1.34994	-1.09155	1.47156	-0.842355	-1.15721	-1.15732	-1.50657	-1.16052	-1.03314	-1.08209	-0.904173	1.13394	0.78742	0.999142	0.826486	-0.901143	-0.924205	12
CGGAARNGGCNG_UNKNOWN	0.897049	-0.923023	1.1799	-1.04921	1.07134	0.419815	-0.959096	-1.16645	0.904252	-1.4423	-1.05037	-0.993355	-0.82201	-1.12093	-0.788891	-1.10769	-0.802608	12
NFY_01	-1.28017	-1.21369	1.27952	-0.706367	-0.917242	-1.14531	-1.27358	-1.30448	-0.832087	-1.14337	-0.827336	1.20216	1.12935	0.937728	-0.910425	1.06903	-1.21809	12
KRCTCNNNNMANAGC_UNKNOWN	-1.16255	-1.1154	1.2577	-0.855662	-1.20414	-0.773332	0.722745	-0.943672	1.18512	-1.11557	-1.39702	1.52698	-1.55602	1.5962	-1.38887	-0.764654	-0.899256	12
AAAYRNCTG_UNKNOWN	-1.28648	-1.09294	1.63072	-0.861832	1.24029	-1.188	-1.30907	-1.1344	1.02648	-1.32511	-0.797415	0.884998	1.03457	-0.842758	-1.21377	-0.929758	-0.886399	12
OCT_C	-1.03545	1.03397	1.78828	0.846406	-1.00842	-1.48756	-1.31693	-1.3891	-0.785192	-1.28441	-1.47541	1.30403	-0.787297	1.01916	-1.35747	-0.840025	-0.873707	12
SP1_Q6	-1.1425	1.03017	1.45448	-0.867305	-1.20537	-0.730296	-1.10694	-1.22027	0.701465	-1.20234	-1.39243	1.32565	-1.02884	1.27891	-0.804576	-0.925915	-0.756865	12
TTANWNANTGGM_UNKNOWN	1.25134	-1.07587	1.51581	-0.949269	-0.90672	-1.33893	-1.31164	-1.12006	-0.820416	0.96495	-0.735829	0.716236	-0.763943	-1.00659	-1.15669	1.04254	-0.782221	12
MAZR_01	-1.27047	-1.10159	1.37775	1.0417	-1.18514	-1.28661	-1.56907	-1.15495	-1.16936	1.11931	-1.40091	1.16952	-0.821703	0.928511	-1.57943	-1.02529	0.959919	11
CACCCBINDINGFACTOR_Q6	-1.35215	1.15966	1.5019	1.03019	-1.09412	-1.37528	-1.55418	-1.35272	-1.19348	-1.22478	-0.722399	0.977984	-1.04178	1.38863	-1.64132	-1.1257	1.12055	11
AP4_01	-1.09347	-1.1348	1.13255	0.933666	0.870187	-1.35856	-1.43264	-1.22513	-0.947127	-1.14788	-1.04368	1.22695	-1.13123	1.20613	-1.24579	-1.35406	1.06571	11
VDR_Q3	-1.35051	-1.19143	-0.918929	0.982681	-1.09284	-1.31448	-1.22726	-1.28726	-1.31389	-1.04541	-1.20761	1.25479	0.830145	0.771349	-1.50284	0.902207	0.947346	11
FOXM1_01	-1.53595	-1.24833	1.59838	-0.810512	0.900934	-1.47265	-1.23669	-1.32317	-1.07972	-1.25192	-0.844716	1.01281	1.19671	1.00405	-1.17578	1.19231	-1.20444	11
TGAYRTCA_ATF3_Q6	-1.36766	NA	1.49961	-0.743566	1.06772	-1.33242	-1.40256	-1.20646	0.843642	-1.13769	-1.02051	1.27876	-1.4455	-1.55538	-0.899909	-1.19112	1.0764	11
AP2ALPHA_01	-1.25047	-0.994419	1.28817	1.03441	-1.04379	-1.24965	-1.26868	1.25114	0.951758	-1.25133	-1.06524	1.19612	-1.19861	1.21351	-1.09969	-1.08408	-0.857037	11
IRF1_Q6	-1.22863	-1.06627	1.72229	-0.981827	1.0211	-1.39213	-1.43564	1.30833	0.864274	-1.01735	-1.1066	1.09806	-1.05861	-1.21919	-1.04717	0.889828	-1.04358	11
CREB_Q2	1.09646	1.28388	-1.13927	-0.762092	-1.04269	-1.1784	-1.53566	1.07847	0.845855	-1.19718	-1.08221	1.4905	-1.27588	-1.07426	-0.831013	-1.04797	1.23178	11
MYAATNNNNNNNGGC_UNKNOWN	-0.9899	-1.24789	1.27335	-1.04201	-1.16559	-0.937283	-1.33241	-1.56023	0.977593	-1.10746	-1.16557	0.981121	1.00626	0.923578	-1.16354	0.958006	-1.04006	11
TCCATTKW_UNKNOWN	-1.23338	-1.11413	1.22047	-1.20965	-1.00748	-1.37153	-1.37455	-1.138	1.03253	1.32778	-1.05804	-0.844595	1.09572	-1.31235	0.761183	0.889604	-1.03076	11
SP1_Q6_01	1.19154	1.23962	1.4479	0.973407	-1.30347	-0.962382	-1.27653	-1.34951	-0.711359	-1.10276	-1.5741	-1.06017	-1.05363	0.924201	-1.21044	1.04174	-1.02686	11
WTTGKCTG_UNKNOWN	-1.46888	-1.14316	1.68876	-0.812571	1.16396	-1.02876	-1.14982	-1.17874	-1.02305	1.20129	-1.28233	1.10659	0.955758	1.06925	-1.23273	-1.16097	-0.926292	11
ZIC2_01	-1.54521	-1.11068	1.50032	1.03795	-0.97186	-1.22445	-1.53995	-1.30439	0.830172	-1.28564	-1.01273	1.14959	0.940366	0.85323	-1.43179	-1.00834	-0.845071	11
TGATTTRY_GFI1_01	-1.03885	-1.00583	1.94499	-0.744755	-1.15123	-1.30071	-1.22845	-1.00102	0.787949	-1.19535	-1.04719	-0.795109	0.946719	0.723458	-1.04997	1.13672	1.13678	11
CEBP_C	1.43102	1.11956	1.66622	-0.955116	-1.1491	-1.38541	-1.519	-1.28207	1.19823	-1.24441	-1.34378	1.32792	-1.09597	-1.12297	-0.89884	-0.991786	0.841641	11
GR_01	1.42225	-1.0581	1.67886	-0.98999	1.10966	-1.3417	-1.30813	-0.985375	1.23395	-1.07552	-0.918562	1.06641	0.840225	-1.03744	-1.13241	-0.938633	-1.09435	11
NFY_Q6	-1.01688	-1.14179	-1.12	-1.02677	-1.00253	-1.16443	-1.07783	-1.35074	0.9849	-0.984976	-0.920621	0.875131	1.26141	0.918628	1.10968	1.15772	-0.943253	11
HFH3_01	1.18699	-1.09418	1.86048	-0.978193	1.01699	-1.56208	-1.28844	-1.29957	1.1606	-1.08283	-1.36938	1.03077	0.897393	-0.905628	-1.37478	-1.0473	-0.937043	11
PAX4_03	-1.21777	-1.03614	1.40894	-0.791198	1.25988	-1.34086	-1.55439	-1.12122	-1.0018	-1.0503	-1.19684	0.989091	0.957714	1.00923	-0.764566	-0.966139	1.14301	11
POU3F2_01	1.15437	1.09219	1.62679	0.944544	-1.09031	-1.58592	-1.12365	-1.15755	-0.866991	-1.11108	-0.956605	-0.732884	-1.0146	0.790769	-1.29382	-1.27784	0.970614	11
STAT1_03	-1.17105	-1.22679	1.37386	-0.970686	-1.35657	-1.06728	-1.17185	1.50802	1.03934	-1.07148	-0.835919	1.34453	-0.952866	-1.00481	1.40647	1.03793	-0.940076	11
HFH1_01	1.26049	-1.12605	1.30937	-0.876121	1.11094	-1.7892	-1.26119	1.02662	-1.04009	-1.23524	-1.64486	1.21585	0.939016	-0.907684	-1.23094	-0.948976	-1.17372	11
AR_03	1.27676	-0.986453	1.60683	-1.17278	-1.09269	-1.61261	-1.35685	-0.938655	1.46254	-1.27182	1.02695	0.677763	0.592647	-1.11942	-1.19977	-0.815275	-0.896656	11
E2F_Q2	-1.4885	-1.05757	1.2032	-0.937858	1.11954	-0.785436	-1.17431	-0.975085	0.969957	-1.17446	-1.37331	-0.785668	1.51314	-1.13047	1.75125	1.23436	-1.27351	11
MEIS1_01	-1.31793	1.07471	1.64407	0.79443	1.15859	-1.33652	-1.2748	1.12586	-0.890205	-1.2147	-1.12747	1.21464	-0.894719	-1.12026	-1.64069	-1.29858	-0.937257	11
YTAATTAA_LHX3_01	-1.28874	-1.06908	1.30734	0.777057	-1.06365	-1.39385	-1.32463	-1.07502	0.874287	-1.03603	-0.852707	0.854942	0.713623	0.968157	-1.23024	-0.900765	-0.937021	11
PIT1_Q6	1.25867	-1.0271	1.68589	-0.618779	-1.23767	-1.23058	-1.01189	-1.45804	0.952074	-1.25115	-1.13543	1.0249	-0.796455	0.851526	-1.20333	-0.936259	1.01893	11
AP2_Q6	-1.13612	-1.15733	1.51581	-0.958944	-1.11455	-0.83049	-1.25169	1.45778	-0.939497	1.13031	-0.938186	1.23605	0.965021	0.923196	-0.994347	-0.867502	-0.935074	11
FREAC3_01	1.40601	-1.1298	1.70568	-0.828764	1.04912	-1.39151	-1.38418	-1.1606	1.14294	-1.08314	-0.966574	1.16428	0.773427	-0.771478	-1.16713	-1.05327	-0.93442	11
CATRRAGC_UNKNOWN	-0.91332	-1.04905	0.986678	0.918675	1.06977	-1.38104	-1.28845	-0.979322	1.0465	-1.11357	-0.934119	1.35341	-0.82739	0.90961	-1.28061	-0.927629	-0.996424	11
TTCYRGAA_UNKNOWN	-1.51527	-1.10614	1.36684	-0.937933	1.09901	-1.12617	-1.27933	1.09626	-0.913681	-1.1513	1.10558	1.19503	-0.925898	1.03926	-1.10036	-1.03345	-0.814781	11
STAT5A_03	1.23608	0.991385	1.84017	-0.922362	1.18531	-1.40152	-1.48521	-1.2699	-0.76812	-1.03841	-0.949492	1.03276	-0.841442	-1.05628	-1.36205	1.13225	-0.987812	11
HNF4_01_B	-1.14519	1.32104	1.35949	1.10661	-1.01399	-1.31581	-1.19614	1.17345	-1.06335	-1.08716	-1.16662	-0.807451	-0.948427	1.35214	-0.842813	-0.917058	0.944503	11
SOX5_01	-1.17998	-1.20476	1.27309	-1.12559	1.1889	-1.63237	-1.32606	1.4636	0.84248	1.123	-1.34978	-0.911676	1.12299	-0.886834	-1.45454	-1.0959	-0.878215	11
NCX_01	-1.55265	-1.1852	1.43587	-0.898214	-1.04062	-1.41738	-1.15256	1.17711	1.02946	-1.12124	-0.828261	1.07257	0.974501	0.672236	-1.12638	-0.857891	-1.07277	11
STAT6_01	-1.13714	1.02836	1.70644	-0.89599	1.13947	-1.48727	-1.39911	-1.14258	-0.760149	-1.06579	-0.914544	1.01516	-0.82212	0.715059	-0.998129	1.04464	-1.00142	11
XBP1_01	-1.05445	1.30643	1.50138	-0.942134	-0.972801	-0.781213	-1.07545	1.22091	-0.860978	-1.49074	-1.08307	1.03696	-0.89311	0.962392	-1.18464	-1.17815	1.02181	11
ATF3_Q6	-1.13666	1.06235	1.37473	-0.720665	1.02465	-1.28723	-1.34692	-1.18455	-0.875689	1.30172	-1.23311	1.28269	-1.38997	-0.963705	-0.855296	-1.19126	1.0509	11
YGACNNYACAR_UNKNOWN	-0.874075	0.992065	1.02256	0.911761	1.026	-1.19317	-1.33779	-1.15348	-0.947989	-0.882328	-0.800693	-0.867982	-0.886095	1.2829	-1.18023	-0.970118	1.16512	11
YTAAYNGCT_UNKNOWN	-1.29905	-1.16089	1.79831	-0.859717	1.12018	-1.58634	-1.40331	-1.29101	0.969758	1.10466	-0.852418	1.03629	1.0429	-1.04394	-1.05931	-0.807541	-0.908968	11
SNACANNNYSYAGA_UNKNOWN	1.02826	1.07006	0.777462	-1.22181	-0.708333	-0.66061	-1.07735	-1.27834	1.44056	-1.4472	-1.05589	-0.858121	0.960258	-1.24181	-1.55658	0.90921	-1.07171	11
CCAATNNSNNNGCG_UNKNOWN	-1.37386	-1.17292	1.44879	-1.0465	1.5875	-1.24145	-1.2006	1.1441	1.16758	-0.92299	-0.846054	-0.853549	1.01706	-0.713815	-1.57625	1.1429	-1.18257	11
PR_02	1.4993	1.0004	1.52149	-1.02868	1.14568	-1.11265	-1.36521	-1.03648	0.960442	-1.12434	-1.18388	-0.708308	-0.779588	0.757344	-1.25861	-0.831396	-0.915139	11
EGR3_01	-0.98335	-1.15602	1.39774	-0.804329	-1.26313	-0.842827	-1.2114	-1.1709	1.16532	1.2046	-0.706095	1.29904	-0.989112	0.825859	-1.30809	-0.78493	0.948025	11
AR_02	1.604	-1.2073	1.61906	-1.18101	-1.09267	-1.51818	-1.63001	-1.48975	1.11153	-1.33413	1.42793	0.74898	1.09246	-1.25179	-1.17253	-1.48256	1.05845	10
AP1FJ_Q2	1.32367	1.17911	1.46151	1.10906	-1.06658	-1.26521	-1.53293	-1.11209	-1.17158	-1.42478	-1.08219	0.882236	-1.30395	0.987087	-1.25836	-1.11607	1.14655	10
LFA1_Q6	-1.25463	1.14705	1.04873	1.00951	-1.2778	-1.51882	-1.39156	-1.19535	-1.17537	-1.27332	0.959309	1.24674	-1.18443	1.53724	-0.918985	-1.07916	0.918898	10
IK3_01	1.15003	1.2525	1.77116	0.919708	1.03741	-1.24375	-1.28833	-1.34296	-0.987674	-1.12062	-1.54966	0.939738	-1.08289	-1.05875	-1.30781	-1.34406	1.30436	10
CREB_01	-1.17134	1.14006	1.0295	-1.06115	0.846643	-1.09608	-1.30695	-1.23132	0.935211	-1.23955	1.12912	1.41825	-1.3474	-1.12612	-0.832824	-1.0569	1.21904	10
CDP_02	-1.51268	-1.42886	-1.40305	-1.05566	1.13689	-1.24825	-1.40746	-1.11601	-0.786047	1.23043	-1.05039	0.618537	0.957788	0.957976	1.22769	-1.09173	1.0427	10
EFC_Q6	-1.53212	-1.19124	1.36041	0.734453	-1.14556	-1.30469	-1.29281	-1.37661	0.968849	-1.04335	-0.958969	1.21078	0.949164	1.19355	-1.47664	1.02849	-1.13111	10
SRY_01	-1.19836	1.07895	1.68357	-0.646983	1.03194	-1.62459	-1.34991	-1.41845	0.853698	-1.18612	-1.15104	1.14188	0.729445	-1.01285	-1.48483	-1.14327	0.944134	10
LXR_DR4_Q3	1.23657	-1.17947	1.78239	0.944437	0.938544	-1.47907	-1.27574	-1.15679	-1.01143	-1.15546	-1.14477	-0.855749	0.874221	0.936378	-1.12507	-1.04936	1.21463	10
AREB6_03	-1.01196	1.09743	1.26357	0.960606	-1.03223	-1.44736	-1.47749	-1.3475	-1.01073	1.16414	-1.30144	0.952938	-0.841812	0.9946	-1.39388	-1.19385	1.34533	10
YWATTWNNRGCT_UNKNOWN	1.07313	1.10611	1.62638	-1.00901	1.22956	-1.80471	-1.44298	-1.00277	1.0445	-1.2209	-1.03222	1.24122	-1.11269	1.08723	-1.45704	-1.13808	-1.08476	10
FAC1_01	-1.04466	-1.15132	1.535	-1.00651	1.41669	-1.35153	-1.50023	-1.13957	0.92147	-1.1403	-1.06314	1.33441	-0.808546	0.832854	-1.10804	1.14666	1.09857	10
CMYB_01	-1.06736	-1.09616	1.45767	-1.00565	-1.16004	-0.843977	-1.07736	-1.22162	1.08877	0.981263	1.19013	1.05743	1.22828	-1.06176	-1.41023	0.909671	-1.08326	10
P53_DECAMER_Q2	-1.17484	1.08558	1.20751	0.890294	-1.0016	-1.42343	-1.50937	-1.31993	-1.01158	1.06414	-1.01108	1.16428	-0.855225	0.752007	-1.12885	-1.45306	0.941477	10
AP1_Q6	1.27289	1.28524	1.33078	1.07735	-0.981633	-1.46482	-1.57739	-1.34802	-0.999854	-1.19044	-1.04126	0.951513	-1.3667	0.902428	-1.51904	-1.27673	1.04318	10
MZF1_02	-1.0404	-1.23777	1.19515	-0.921824	-0.999442	-1.30293	-1.33889	1.12736	0.883497	-1.10044	-1.0817	1.08548	1.03911	-1.03071	-1.35908	0.959704	1.00027	10
TBP_01	1.19659	1.18999	1.57686	0.810188	-1.00315	-1.5251	-1.22712	-1.06473	1.12478	-1.14906	-1.03039	1.1755	-1.10059	-0.989882	-0.997021	-1.11464	1.19764	10
CACBINDINGPROTEIN_Q6	-1.28122	1.14905	1.26671	0.726952	-1.02172	-1.50807	-1.33983	-1.28554	-1.15825	-1.16254	-0.95618	1.1253	0.799513	1.01918	-0.995732	-0.994004	0.96986	10
CEBPB_01	1.22193	1.3947	1.83556	-1.04966	0.965382	-1.53982	-1.58999	1.09493	1.15013	-1.1711	-0.993391	1.05887	-1.03613	-1.10467	-1.2851	-1.30982	-0.937471	10
AP2GAMMA_01	-1.27952	-1.03849	1.48443	1.12366	-1.03859	-1.39314	-1.32492	1.26212	0.767791	1.08702	-1.14101	1.19098	-1.04047	1.23659	-1.20066	-0.97812	-0.993106	10
TEF1_Q6	1.50848	1.40079	1.7567	1.04953	-1.05873	-1.14094	-1.51876	-1.39568	1.29165	-1.16452	-1.26669	1.21086	-1.17059	1.03402	-0.99004	-1.06914	-0.980043	10
NKX22_01	-1.24767	-1.22044	1.44142	-1.14063	1.13324	-1.17046	-1.16995	-1.37208	1.23335	-0.988661	-1.10222	0.882685	0.731912	0.718035	-1.03851	0.957428	-0.862733	10
ETF_Q6	-1.40637	-1.1275	0.670427	-1.22073	1.01471	-0.934949	-1.36473	-1.29459	1.11135	1.20396	-1.41931	1.13523	1.1296	-1.29265	-0.988502	0.908041	-1.2997	10
ZIC1_01	-1.39164	-1.086	1.27231	0.999004	-1.01382	-1.14954	-1.3504	-1.30048	-0.805361	1.2873	-1.24378	1.10173	0.783799	1.1685	-1.3393	0.903231	-0.986988	10
TCANNTGAY_SREBP1_01	1.42768	1.2084	1.63598	-0.880814	-0.983588	-1.10739	-1.391	-1.08395	1.01162	1.11553	-1.44273	1.10416	-1.28237	-1.00751	-1.18094	-1.14453	0.809845	10
ATF_01	-1.36155	1.19843	1.46647	-1.03806	1.01981	-0.978418	-1.29236	1.2425	0.802099	-1.19191	-1.05401	1.4853	-1.41251	-1.01814	-0.891688	-1.18746	0.891	10
CREB_Q2_01	1.07707	1.02701	1.22981	-1.07386	-0.999596	-1.0863	-1.35044	1.06893	0.780857	-1.13125	-0.953924	1.38755	-1.19374	0.828608	-0.974927	-1.14043	-1.07011	10
GATA4_Q3	1.23984	-1.04798	1.73427	-0.671078	-1.07901	-1.21223	-1.19503	1.41739	0.907866	-1.04973	-1.03662	1.11478	-1.00808	0.959076	-1.30447	-0.96814	0.977435	10
PAX8_01	-1.46813	-1.20653	-0.967467	-1.16592	1.28745	-1.43596	-1.20703	-1.11058	-0.916316	1.0492	-1.83744	1.16872	1.22434	0.864036	-1.18965	1.01137	0.763096	10
TITF1_Q3	-1.157	-1.12775	1.67729	-0.963069	1.25261	-0.977175	-1.29296	-1.16348	0.919364	-1.17018	-0.913957	0.870487	0.827972	-1.68623	1.44219	1.22585	-1.07571	10
IK1_01	-1.14631	1.1558	1.66808	0.855335	0.959268	-1.50283	-1.35964	-1.25959	-1.01668	1.23541	-1.26134	1.22645	-0.873728	-0.962382	-0.995399	-1.01021	1.03441	10
HLF_01	1.27115	-1.09082	1.36887	-0.997488	0.908967	-1.13345	-1.42791	-1.06656	1.08064	-1.36465	-0.862291	1.28924	0.724256	-1.1191	-1.02858	-0.955408	0.899829	10
E2A_Q2	-1.27553	-1.10177	1.71571	0.942951	-1.08194	-1.24109	-1.21767	-1.3931	0.981977	-1.12229	-1.09643	1.35481	-0.887937	1.26631	1.14962	0.986862	-0.955345	10
CCAWNWWNNNGGC_UNKNOWN	-1.21642	1.04455	0.912017	-1.07924	-1.37627	-0.744655	-1.08056	-1.26348	0.768806	1.19635	0.935096	1.42393	1.21807	-1.27751	-1.40507	-0.951893	-1.25465	10
AP1_Q2	1.32146	1.2841	1.44998	1.0466	-1.08023	-1.29366	-1.45861	-1.45295	-0.982741	-1.43986	-0.945553	0.897495	-1.11953	0.879571	-0.869591	-1.06799	0.785805	10
STAT6_02	1.42988	1.24968	1.61557	0.788196	-1.12968	-1.24437	-1.32574	-1.20569	1.02528	-1.22762	-0.973223	-0.814379	0.952617	0.736066	-1.1577	-0.990225	-0.944207	10
LHX3_01	-1.22513	1.16822	1.62277	0.75799	-1.24294	-1.40417	-1.4088	-1.13116	-0.943253	-1.40122	-0.743317	0.882174	-1.23696	1.06643	-1.23361	0.83571	0.889531	10
FOXJ2_01	-1.30448	-1.24563	1.61843	-1.06874	-1.03819	-1.68552	-1.24863	1.26674	1.11768	-1.0726	-0.886319	0.999263	1.08987	0.942586	-1.22767	1.12231	-0.93433	10
CP2_01	1.18981	1.33858	1.16406	1.25959	-1.22247	-1.32578	-1.30307	-1.11021	-1.13719	-1.20635	-1.24654	1.17193	-0.933731	0.968315	-0.930844	-1.18721	1.09445	10
ATF4_Q2	-1.22599	1.20842	1.07277	-0.929918	1.14223	-1.4639	-1.48255	1.36171	-0.856702	-1.16022	-1.26726	1.37199	-1.2376	0.786794	-1.18097	-1.20505	1.04946	10
MYOD_Q6_01	-1.52369	-1.01871	1.44397	0.971816	-1.12005	-1.16377	-1.22691	-1.28329	0.91054	-1.13806	0.961865	1.19517	-0.848446	1.12613	-1.16458	-0.927208	1.00712	10
HSF1_01	-1.44428	1.09726	-1.07439	-0.926898	0.856222	-1.13896	-1.21612	-1.41452	0.923638	-1.1173	0.91557	1.22371	-1.12966	-0.895649	-0.992721	0.916146	1.21512	10
TST1_01	-1.28631	-1.18158	1.8148	-0.926342	0.887143	-1.40706	-1.22038	-1.28907	0.872212	1.08454	-1.14506	1.11985	0.878067	-0.878502	-1.24933	-0.94226	0.858737	10
TAXCREB_01	-1.36804	1.00633	1.34038	-0.921067	1.02032	-1.26533	-1.41016	1.18841	-1.02007	-1.04641	-1.16133	1.45167	-0.950089	0.965876	-1.09019	-0.926273	1.01264	10
PAX4_04	-1.5031	-1.0823	1.66379	-1.20586	1.32629	-1.13577	-1.20288	-0.998832	-0.911235	-1.18973	-0.926205	1.12463	1.08318	1.16599	-1.12178	0.910024	0.835634	10
CCANNAGRKGGC_UNKNOWN	-1.28837	1.00771	-0.918076	1.14386	-0.998174	-1.33322	-1.35598	-1.06414	-1.08242	-1.2093	0.85634	0.951011	-0.924138	1.32268	-0.955745	0.813445	0.747169	10
GATA_C	1.2239	1.18622	1.42435	0.921326	-0.920527	-1.38292	-1.51868	-1.30452	-1.0758	-1.0822	-1.2956	0.862669	-0.86383	1.03056	-1.28392	1.01276	-0.972254	10
ER_Q6_01	-1.07956	-1.14222	1.43594	-0.920443	-1.2682	-1.25047	-1.39312	-1.41988	0.935061	-1.09856	-0.843171	1.05482	1.0246	0.76109	-1.02238	0.744815	1.06429	10
OLF1_01	-1.47541	1.09161	1.50503	1.09898	0.95573	-1.26408	-1.27797	1.29349	-0.884329	-1.25598	-1.08887	1.30368	-0.917326	0.814968	-1.23748	-0.940913	-1.04022	10
ARNT_01	-1.39314	-1.13696	0.971391	-1.00644	-1.03709	-0.95378	-1.2394	1.23981	0.804218	1.02472	1.1444	1.23806	-0.915528	-1.07231	-0.886216	-1.15398	0.686959	10
ELK1_01	1.37871	1.26019	-0.99714	-0.988272	-1.10337	-0.866849	-1.31613	1.28482	0.869482	-1.18345	-0.93106	0.807804	0.982233	-0.913255	1.03962	-1.3065	-0.913199	10
YTTCCNNNGGAMR_UNKNOWN	-0.912132	1.07404	0.883535	-0.598719	1.01036	-1.01117	-1.00878	1.09201	-1.26263	-1.20102	-1.05878	0.900272	-0.927159	0.752795	0.978838	-1.14451	-0.978961	10
TFIIA_Q6	-1.3361	-1.12166	1.64488	0.992023	1.08883	-1.41808	-1.16483	-1.01935	-0.911113	1.01385	-1.09203	1.27216	0.915952	1.33254	-0.922714	-0.883195	-1.08174	10
SF1_Q6	-1.54534	-0.944414	1.41863	0.766825	0.929074	-1.20303	-1.26434	-1.17918	-1.04327	-1.28717	-1.26218	-0.909641	0.88772	0.96835	1.52594	0.928919	-0.785836	10
ATCMNTCCGY_UNKNOWN	0.947826	-1.22617	0.998999	-1.14373	1.28318	-0.907817	-1.36971	-1.54921	1.23394	1.16746	0.719129	-1.02709	1.0694	-1.14038	-0.810736	-0.931806	-1.10618	10
GTTRYCATRR_UNKNOWN	-1.73703	-1.19679	-1.01738	0.969735	0.991114	-1.14628	-1.21454	-1.24457	-0.903527	1.026	-1.38268	0.927762	0.850688	0.95811	-0.886993	1.04279	-0.992534	10
CAGNYGKNAAA_UNKNOWN	-1.11434	1.08138	1.39054	-0.896047	1.29387	-1.06583	-1.18526	-1.18111	0.795058	1.04887	-1.17322	-1.09182	-0.89948	-1.01285	-0.968436	0.767403	1.2446	10
ARP1_01	-1.29778	1.06833	1.5676	0.900191	1.05918	-1.17296	-1.26998	1.19794	-1.06593	-1.18279	-0.878658	1.31517	-0.989521	1.0632	-1.00763	-0.899424	-1.02426	10
CREB_02	1.52997	1.31853	0.989969	-1.01491	0.961066	-0.897404	-1.19811	-1.09525	0.979987	-1.22215	-0.977864	1.35914	-1.1643	0.876173	-1.11483	-1.21276	-0.752068	10
OCT1_06	0.960551	-1.02889	1.6011	-0.89711	-0.9937	-1.00585	-1.47873	-1.03236	-0.829306	-0.90017	-1.10423	1.12078	0.952828	0.776558	-1.48033	0.941262	1.03153	10
YY1_02	-1.40386	-1.24423	1.11558	-1.18359	-1.44496	0.584495	-0.974722	-1.0505	0.820461	-1.17305	1.04496	0.952243	1.29666	-1.25147	-0.896655	1.21396	-0.891798	10
AHR_Q5	-1.53693	-1.19095	1.28794	-1.09946	1.47441	-0.927328	-1.29402	-1.22208	1.04041	-0.990146	-1.13345	1.07051	1.41175	0.907188	-0.893832	1.11632	-0.857069	10
CTGRYYYNATT_UNKNOWN	-1.19987	-0.943536	1.45507	0.836845	1.08778	-1.43988	-1.3437	-0.967342	-0.930979	1.07263	-0.889633	1.31944	-1.14176	1.08335	-0.877078	-1.60781	0.94913	10
ALPHACP1_01	-1.39622	-1.20119	1.58058	-0.877966	1.12585	-1.13495	-1.26944	-1.2036	0.913978	-1.13121	-0.920274	0.983323	1.21871	0.830907	-0.88478	1.13949	-1.22645	10
CAGNWMCNNNGAC_UNKNOWN	-1.40018	-1.25533	0.767974	1.19749	-1.05996	-1.14101	-0.961137	1.27564	0.936673	-0.969073	-0.59126	1.14845	-0.884336	1.32594	-1.39217	1.14782	-0.929504	10
OCT1_Q5_01	-0.981018	1.08177	1.83627	0.708698	-0.892895	-1.41372	-1.25068	1.24374	-0.810116	-1.28302	-1.30745	1.15473	-0.986913	0.684257	-1.49011	1.0859	-0.882561	10
NF1_Q6_01	-1.25174	1.11945	1.18818	0.747355	-1.13165	-1.43376	-1.3727	1.00822	-1.02705	1.02485	-1.35222	1.21213	-0.882031	0.827405	-1.30976	-1.04	-0.841013	10
MMEF2_Q6	1.34822	1.30707	1.51341	0.98458	-1.17285	-1.40473	-1.16463	-1.25659	-0.94634	-1.10701	-1.12346	1.00666	-0.745243	1.0185	-0.880946	1.09137	-0.956691	10
AML_Q6	1.16596	1.27714	1.0564	1.27762	-1.20892	-1.41442	-1.45405	-0.956712	-1.08446	-1.12896	-1.25145	1.26909	-0.771303	1.24601	-1.08978	-0.880592	1.14361	10
NGFIC_01	-1.57733	-1.0819	1.62855	-0.773504	-1.36414	-0.880176	-1.05374	-1.34644	1.02154	1.11685	-0.881234	1.29449	-1.02147	1.17036	-0.980839	0.864706	0.832549	10
STAT5A_01	1.3045	1.38641	1.57433	-0.710889	-0.900197	-1.61621	-1.38538	-1.1004	-1.06862	-1.06518	-0.968478	0.950062	-0.877443	0.812154	-1.07609	0.970532	1.12201	10
SREBP1_Q6	-1.18163	0.971848	1.22615	1.03698	-0.919369	-1.17594	-1.52176	-1.22776	-1.16064	-1.08659	-1.51917	1.21021	-0.862338	1.30948	0.930279	-0.873682	1.08874	10
MYB_Q3	1.18162	-1.12527	1.71395	-1.06179	-1.02217	-0.873205	-1.23048	-1.12594	1.20836	-1.20141	-0.974011	-0.832817	0.941131	0.945867	-1.25229	1.1114	0.889337	10
NKX3A_01	1.0716	-1.22303	1.69038	-0.91882	0.897518	-1.16862	-0.931139	1.13005	-0.838733	-1.26232	-1.11698	0.842763	-0.872938	0.823664	-1.26406	0.852993	-0.951104	10
RFX1_01	1.15635	-0.934083	1.5128	-0.744083	1.15017	-1.36426	-1.19469	-1.14002	0.908081	1.07571	-0.902726	1.06908	-1.05151	1.21502	-0.901905	-0.993719	-0.872169	10
GTGGGTGK_UNKNOWN	-1.42	1.27566	1.58662	1.0828	0.989269	-1.22766	-1.36831	-1.20412	-0.885352	1.27742	-0.836186	1.06938	-1.15754	1.03543	-1.20487	-1.31948	-0.870539	10
MEIS1AHOXA9_01	-1.38193	-1.24264	1.54751	0.82416	-0.996933	-1.00837	-1.2265	-1.34041	0.77627	-1.13166	-0.862277	0.991567	-0.755571	1.07882	-1.31653	0.984269	1.27101	10
NRF1_Q6	-1.58374	-1.21149	1.25994	-1.03259	0.98543	-0.519407	-1.10909	-1.30576	1.05453	-1.04999	-1.21334	1.03925	0.927893	0.926588	-0.861821	1.15172	-1.04782	10
SOX9_B1	-1.26052	-1.14393	1.92184	-1.00673	0.945394	-1.29675	-1.19466	-0.960751	0.954067	-0.944749	-1.29119	-0.851183	1.1958	0.944266	-0.849127	1.23944	0.775507	10
CGTSACG_PAX3_B	-1.0622	1.21451	1.0991	-0.948106	1.39993	-0.850759	-1.26345	-1.09434	1.28349	1.28561	-0.873007	1.36345	-1.00883	-0.997921	1.06042	-0.943469	-0.72724	10
GTTNYYNNGGTNA_UNKNOWN	-1.08634	-1.13263	-1.10725	-0.997265	1.10933	-1.46647	-1.43922	1.13286	1.14053	1.09391	-0.99723	1.0096	-0.850417	1.13243	-0.711234	-1.06716	1.26508	10
NMYC_01	-1.47209	-1.16891	-1.18738	-0.87578	-1.26685	0.694959	-0.78144	1.26114	0.935649	-1.15207	1.20133	1.30885	1.06117	1.16713	-1.11104	-0.853405	-0.84941	10
STAT1_01	-0.846896	-0.940588	1.37273	-0.874766	0.911509	-1.20035	-1.45982	-1.06541	-0.670816	-1.06418	1.38105	0.807824	-1.05404	0.907772	1.30914	-1.24017	0.689513	10
PR_01	1.27168	-1.20541	1.84166	-1.12769	-1.27177	-1.39357	-1.33607	0.954742	1.26218	-1.11642	1.16982	0.98824	0.908632	-0.841767	-0.968272	-0.821488	-1.16622	10
P53_02	-1.21119	1.0627	1.38277	1.00474	0.947138	-1.27981	-1.51147	-1.33249	-0.872599	-1.02285	-1.09967	1.01272	-0.778127	1.03592	-0.840289	-1.17944	1.09671	10
HSF2_01	-1.21127	1.00727	1.14289	-0.95223	0.957999	-1.23011	-1.37816	-1.21939	0.758601	-1.06455	-1.13502	1.36787	-1.20497	0.83068	-0.794058	-0.839291	1.23943	10
HSF_Q6	1.3558	1.05312	1.49054	-0.794791	-0.830533	-1.21544	-1.3286	-1.24487	1.13834	-1.13629	-0.851483	1.22125	-0.932747	0.987195	-0.885193	-1.15082	0.789783	10
AP2REP_01	-1.36705	0.938144	1.32315	1.02416	-1.02331	-1.32383	-1.20925	-1.51052	-0.828868	1.00647	1.17529	1.32295	-1.36677	1.55618	-1.58888	-0.800183	-0.937288	10
OCT1_Q6	1.15114	-1.05956	1.72586	-0.802874	-1.08647	-1.50745	-1.3809	-1.29644	0.912556	-1.12908	-1.08533	1.07733	-0.827421	0.691867	-1.48711	1.04955	0.850474	10
OCT1_04	-1.08466	1.06434	1.62424	-0.825017	1.0746	-1.29052	-1.14387	-1.18545	1.03953	1.17712	-0.920005	0.816008	1.07519	-0.739544	-1.22255	-0.928702	-0.98072	10
CRGAARNNNNCGA_UNKNOWN	-0.86315	1.01937	0.892721	-1.30814	0.874513	-0.714517	-0.823952	-1.02314	1.25951	-1.46532	-1.2125	1.43339	1.06803	-1.20456	-1.08183	0.877029	-1.80188	10
MYCMAX_01	-1.39553	-1.21066	-1.02312	-0.896743	-1.42699	-0.780883	-0.914537	1.52291	0.695394	-1.12186	1.53644	1.37452	1.42689	1.45028	-0.823868	1.03195	-1.21026	10
PAX3_B	-1.09174	-0.977023	1.61503	-0.951537	-0.813063	-0.817277	-1.02279	-0.96229	-0.832356	-1.13543	0.793427	1.13756	1.25236	0.713704	1.12377	-1.28403	0.974362	10
GGGNRMNNYCAT_UNKNOWN	-1.30086	-1.25524	1.52532	-0.814985	-0.998751	0.665262	-1.05081	-1.31909	0.76957	0.901948	-1.05546	1.11734	1.38897	-0.964585	-0.863739	1.23199	-0.752907	10
POU6F1_01	1.27303	-1.03978	1.78631	-0.814822	-1.09646	-1.24645	-1.35882	-1.26614	1.01495	-1.20542	-0.942962	1.00203	0.830922	1.38602	-0.747757	1.17908	-0.888257	10
MEF2_01	-1.09225	1.21555	1.65621	-0.738666	0.942859	-1.26613	-1.09384	-1.54574	-0.813944	-0.984604	-0.932095	1.06931	0.885567	0.732842	-1.44762	0.792004	-1.07389	10
S8_01	-1.54798	-1.09325	1.3403	0.687821	1.02691	-1.32224	-1.39369	-1.07491	-1.11178	-1.12758	-1.23852	-0.792828	0.739203	1.20127	-0.813801	1.22657	0.870551	10
ACCTGTTG_UNKNOWN	-1.42921	1.10487	1.63551	0.70459	1.0141	-1.43652	-1.52983	-1.20271	-1.1243	-1.1404	-0.692938	-0.797505	0.833272	1.0148	-1.5305	-0.929383	0.982744	10
SYATTGTG_UNKNOWN	-1.52341	-1.30054	1.46431	-0.796247	-0.960441	-0.9904	-1.31391	1.46116	-0.879675	1.08235	-0.843489	1.24939	0.826663	1.14897	-0.774026	0.908695	-1.1387	10
OCT1_05	1.34867	-1.06508	1.88762	-0.632013	-1.06065	-1.35439	-1.25619	-1.15466	-0.866738	-1.16415	1.00599	1.14044	0.92495	-0.702778	-1.70691	1.24614	1.08038	10
SREBP1_01	1.11118	1.17286	1.40169	-1.0184	-0.990653	-0.615016	-1.15741	-0.963557	1.20921	1.19399	-1.28432	-1.0213	1.03345	1.00573	-0.651332	-1.00403	-0.761165	10
CCAWYNNGAAR_UNKNOWN	-1.3749	-1.24831	1.34468	-1.08853	-1.28737	-1.29523	-1.16699	1.27372	1.14808	-1.28779	-1.12938	1.21762	1.24546	0.770053	-1.26155	0.812752	0.925676	9
TGCGCANK_UNKNOWN	-1.48489	NA	0.969124	-1.1785	-1.01074	0.504221	-1.08961	-1.23801	1.1968	-1.23769	-1.03225	0.980592	1.32315	1.07591	-1.1755	1.23271	-1.08443	9
RGAANNTTC_HSF1_01	1.18303	-1.06361	1.18583	-1.03373	1.12662	-1.25854	-1.41286	1.14054	1.20331	-1.28598	-1.03562	1.1678	-1.38296	1.30588	-1.01969	-1.07107	1.05969	9
YY1_01	-1.4391	-1.11564	1.38621	-1.06641	-1.08369	-1.0618	-1.27412	1.26712	1.18262	1.26087	1.1808	1.22753	1.08167	-1.07171	-1.01767	0.842833	-1.29101	9
T3R_Q6	-1.16545	-1.10174	0.885083	0.853578	0.895994	-1.43855	-1.42878	-1.03668	-1.0183	1.30264	-1.09563	1.15923	0.79825	-1.90234	1.29597	-1.01259	1.05175	9
CEBP_Q2	1.15599	1.18548	1.38734	-1.02698	-1.06366	-1.4076	-1.22431	-1.37871	1.0465	-1.27607	-1.22901	0.799272	1.25768	0.847557	-1.0697	-1.00356	1.04391	9
FOXJ2_02	-1.13796	-1.04811	1.70066	-1.27258	1.13122	-1.40576	-1.41625	-1.13125	1.00778	1.22777	-1.00264	0.789153	0.783966	-1.09829	-1.47896	1.12241	1.04742	9
HNF1_Q6	1.32002	-1.08818	1.39953	1.02999	0.912713	-1.55927	-1.42385	1.26471	-0.998692	-1.02483	-1.11565	0.93629	-1.03648	0.906163	-1.36195	-1.01429	1.23915	9
CEBPB_02	-1.12541	1.36145	1.40249	-1.06449	0.967168	-1.50624	-1.41646	1.1172	0.842502	-1.10591	-0.996076	0.868891	-1.02572	-1.23039	-1.2367	1.01152	0.973769	9
MYOD_01	-1.47599	-1.08682	1.7954	0.996404	0.993357	-1.0178	-1.35901	-1.19633	0.944385	-1.09836	-0.995631	1.11775	0.827994	1.31034	-1.09256	-1.21095	1.03484	9
TGACGTCA_ATF3_Q6	-1.27826	1.13573	1.0283	-1.0792	0.900568	-1.14899	-1.3291	-1.18283	1.00262	-1.24075	1.11743	1.35593	-1.43101	1.03993	-0.994978	-1.0087	1.20542	9
CTAWWWATA_RSRFC4_Q2	1.12967	1.25479	1.94176	0.760055	-1.04586	-1.47223	-1.26795	-1.28678	0.789468	1.06513	-1.08957	0.965191	-0.997383	0.839733	-1.13137	-0.990684	-1.22632	9
GGCNKCCATNK_UNKNOWN	-1.08956	-0.982038	0.955588	-1.23606	-1.56957	0.724151	-1.15601	1.13169	1.09556	-1.13354	0.943081	-1.19027	1.29137	-1.48343	1.3585	0.934323	-1.1756	9
PU1_Q6	1.07085	1.03067	1.28741	1.02119	-1.17235	-1.26169	-1.4237	0.942751	-0.976548	-1.12526	-1.0288	0.9073	1.19241	0.848858	-0.987941	-1.1497	-1.00731	9
LMO2COM_01	-1.2044	-1.07903	1.5464	0.938667	-0.973525	-1.43436	-1.26668	-1.34455	1.07589	-1.30371	-1.05302	1.00737	0.737459	1.05939	-1.17373	0.9219	1.14411	9
CREBP1CJUN_01	-1.26885	1.09501	1.27524	-1.0602	0.91904	-1.12154	-1.28831	1.16062	1.00611	-1.28464	1.11914	1.35359	-1.32324	-1.07408	-1.09398	-0.964748	1.18184	9
NF1_Q6	-1.07086	1.08103	1.76593	0.797804	-0.983742	-1.34914	-1.51056	-1.33884	1.07035	1.17987	-1.46765	1.11593	0.888892	0.838818	-1.24913	-0.957791	-1.18279	9
MYCMAX_02	-1.42093	-1.10317	1.38494	-1.15077	-1.20403	-0.950283	-1.25193	1.39352	-1.09963	1.09602	1.78396	1.24596	1.319	1.01771	-1.06454	0.887816	-1.05056	9
SMAD4_Q6	1.11806	-1.07582	1.33371	1.0581	-0.943863	-0.942638	-1.30306	-1.02796	-1.11677	1.10614	-0.946147	1.07474	0.940689	0.850554	-1.20135	1.2112	-0.986022	9
NFKB_Q6_01	1.16259	1.27264	1.64994	1.10162	-1.25138	-1.86335	-1.35335	-1.39828	0.804463	-1.12133	-1.28256	1.17239	-1.35249	-0.938342	-1.13895	1.11693	1.10419	9
CREB_Q3	1.18937	-0.983363	1.18409	-0.997513	1.03132	-0.965399	-1.24232	-1.20381	1.04545	-1.3512	-0.93676	1.19537	1.33132	1.14017	-1.09367	-1.03769	0.918911	9
SP3_Q3	-1.31761	1.24248	1.25234	0.788062	-1.04487	-1.23444	-1.25975	-1.03855	-1.13899	-1.17929	-1.3024	1.22375	0.877792	0.902018	-0.936106	0.965699	0.709731	9
PAX5_01	-1.09348	1.11157	1.76664	-0.938165	1.06167	-1.33307	-1.42499	-1.19136	1.12068	-1.32342	-1.18761	1.21912	0.909418	0.8643	0.773105	-1.12276	-0.933258	9
GTTGNYNNRGNAAC_UNKNOWN	-1.67765	-1.26989	1.10299	0.838044	0.87005	-1.0925	-0.941299	-1.19882	1.14595	1.15076	-1.02292	-1.22031	0.868923	1.46736	-1.04951	1.21478	-0.93227	9
OCT1_01	-1.03921	1.16141	1.66985	-0.983354	0.969986	-1.29635	-1.18057	1.17774	1.02332	-1.20124	-0.98521	1.04676	-0.952499	0.720423	-1.30243	1.15358	-0.93192	9
CHX10_01	-1.20323	1.2299	1.81704	0.773505	1.18125	-1.5592	-1.24977	-1.33927	-0.958074	-1.14539	-0.92589	1.13313	0.897721	1.03563	-1.01683	1.20194	-0.960128	9
RACCACAR_AML_Q6	1.41646	1.32066	1.59116	1.08919	1.1946	-1.11619	-1.08594	-1.26257	-0.92375	-1.10444	-1.29506	1.07392	-0.952962	1.33652	-1.17546	-1.03374	1.35993	9
TCF11_01	-1.23817	1.0429	1.44389	-0.923411	-1.24056	-1.05357	-1.08722	1.39592	1.19314	-1.11382	-1.43307	0.910742	-0.970643	1.18086	-0.978277	1.13157	0.877813	9
GATA_Q6	1.16419	1.30039	1.21471	1.17446	-0.920558	-1.35814	-1.34208	-1.23739	-1.06759	-1.09342	-0.957097	1.13587	-0.987507	1.12564	-1.12736	0.893873	1.279	9
YYCATTCAWW_UNKNOWN	-1.32178	-1.04392	1.39064	-0.922093	1.28803	-0.994463	-1.23114	-1.06096	1.0758	-1.1505	0.852653	0.910999	0.868997	0.808207	-1.42234	0.986965	-0.920001	9
MYB_Q5_01	-1.22423	-1.13875	1.72791	-0.93547	1.02186	-0.918266	-1.13888	-1.04154	0.977282	-1.20835	-1.09394	0.802675	1.00126	0.935169	-1.29396	1.14591	0.932482	9
RORA1_01	-1.43808	-1.12203	1.54323	-0.917516	1.10324	-1.36399	-1.30305	1.27403	0.867827	-1.2489	-0.961271	-1.00896	0.949201	0.890797	-1.24607	1.00405	0.916801	9
TGGNNNNNNKCCAR_UNKNOWN	1.17567	1.25947	1.64031	1.11721	1.24321	-1.49926	-1.41083	-1.22255	-0.954699	1.14655	-1.1843	0.960258	-1.16351	-1.23617	-1.28285	-0.915707	1.19992	9
HAND1E47_01	1.17086	1.13044	1.80848	-0.956317	-0.914861	-1.11983	-1.21682	-1.07173	0.902472	-1.25526	-1.01384	1.01576	0.75089	0.826464	-1.12806	1.13034	-0.980742	9
HFH8_01	-1.3628	-1.09964	1.4004	-0.941349	1.18966	-1.53309	-0.950548	-1.25241	1.03364	-1.23808	-0.979594	1.09043	1.0946	0.937288	-0.911724	0.880059	0.869935	9
PAX8_B	1.33303	1.29489	1.86878	0.766856	-1.17345	-1.35341	-1.23806	-1.02328	1.22933	-1.01299	-0.899926	-0.952966	0.905395	0.817517	-1.15322	0.957407	-1.09158	9
AP1_Q6_01	1.35682	1.46601	1.46672	1.12507	0.857245	-1.59958	-1.78207	1.09645	-0.964303	-1.14018	-1.60701	1.02578	-1.52549	-0.898578	-0.92241	-1.51481	0.834343	9
SRY_02	-1.23469	-1.31711	1.71323	-0.990211	1.01986	-1.68327	-1.34892	1.49669	0.822836	-1.17508	-1.22995	0.850164	1.07293	0.8122	1.06049	-1.0331	-0.895685	9
ER_Q6	-1.27899	1.05393	1.25416	1.00267	-1.25886	-1.30707	-1.29436	1.17359	-1.02008	-1.17814	-1.17432	1.17577	-0.893533	0.825839	-1.14365	0.874089	0.979439	9
MYOGNF1_01	-1.35008	-0.888702	1.41381	0.840242	1.2155	-1.55678	-1.44466	0.983521	0.774062	-1.22418	-0.974792	1.34039	-1.11288	-0.994838	1.25879	-1.24687	0.883654	9
HNF6_Q6	1.11676	-1.11226	1.72399	-0.884391	-0.982829	-1.33314	-1.40977	-1.28438	0.81584	1.18558	-0.941149	0.864258	0.763976	0.817023	-1.34053	-1.12272	1.11228	9
AP1_C	1.39946	1.32357	1.34937	1.0796	1.03694	-1.45998	-1.83501	-1.1306	-0.989573	-1.10881	-1.42353	1.04009	-1.53219	0.783191	-0.883667	-1.43479	0.92896	9
CEBPA_01	1.29169	1.27511	1.48313	-0.880236	-1.07325	-1.42625	-1.32806	1.14919	1.18383	1.21496	-1.2505	0.795212	0.928694	-1.28591	-1.19227	-1.02185	-1.0169	9
GGAANCGGAANY_UNKNOWN	0.928905	-1.06003	0.940722	-1.10595	-1.33827	0.464512	-0.928302	1.03165	0.993064	-1.10219	-1.04893	0.741062	-1.20154	0.93879	0.979573	-0.934185	-0.879368	9
FOXO1_02	1.255	-1.09398	1.4055	-0.935712	-1.03415	-1.49671	-1.4174	1.41059	1.06585	1.04279	-1.14205	1.07333	-0.878044	0.752951	-0.909098	-1.41573	1.06148	9
AHR_01	-1.22033	1.04353	-1.331	-1.05638	1.18757	-0.95775	-1.04643	-0.991348	1.4396	-0.883084	-0.877135	1.27836	0.805125	-0.884317	1.08369	1.12922	1.00474	9
GTCNYYATGR_UNKNOWN	-1.42934	-1.07232	1.39306	-1.07656	-1.34072	-1.04421	-1.30403	-1.11478	1.3714	0.817199	-0.919218	1.20531	1.13495	1.03359	1.11736	0.867268	-0.875668	9
TEF_Q6	1.25503	1.04628	1.71358	-0.909	-0.95293	-1.24173	-1.26501	-1.15967	0.941197	-1.30426	-0.874931	0.820233	0.946696	0.941093	1.07718	-1.0059	-1.17952	9
WWTAAGGC_UNKNOWN	1.22458	1.22509	1.64759	0.725865	-0.921065	-1.13267	-1.17026	-1.19433	1.2086	-1.1604	-0.867215	0.981546	1.12018	-1.19983	0.98697	-1.03873	-0.87931	9
HNF1_01	1.28723	1.2582	1.25622	1.02541	-0.917597	-1.3949	-1.33027	1.23365	-0.880258	-1.01936	-0.977413	0.741446	-0.853793	0.883473	-1.17817	0.892523	-1.22742	9
ZF5_B	-1.51805	-1.22814	1.63972	0.871451	1.07242	-1.05377	-1.13592	-1.23582	0.971033	-1.31916	-0.850808	1.00697	1.08633	1.19064	-0.927232	0.896185	-1.10482	9
CEBP_01	1.25924	1.17373	1.85896	-0.849497	1.34992	-1.65436	-1.34935	-1.22967	-0.991487	-1.15647	-0.941471	0.904748	0.884251	0.786799	-1.38196	-1.03688	1.08292	9
YY1_Q6	-1.50902	-1.28598	0.98689	-1.15007	-1.25397	0.658826	-1.06925	-1.28267	1.11172	-0.945504	-0.84708	0.829341	1.52944	1.04579	0.990938	1.13096	-1.26274	9
CDPCR3_01	-1.03543	0.990953	1.70366	0.764917	-1.34203	-1.31929	-1.28316	-1.14076	0.966763	-0.935368	-1.00504	-0.841141	1.07345	0.934611	0.93588	0.781926	-0.907491	9
E47_01	-1.2978	1.07593	1.67019	0.926625	1.19473	-1.27662	-1.30776	-1.37691	-0.943298	-1.21503	-0.839595	0.857313	-0.925598	1.37747	-1.40015	0.864597	1.22756	9
FOXO3_01	1.34626	1.05053	1.32026	-1.08739	1.13673	-1.48775	-1.21958	1.42553	1.13091	-1.12728	-0.931621	0.992423	1.13778	-1.04969	-1.15948	-1.2461	-0.837916	9
MYCMAX_B	-1.19126	-1.01073	-1.16684	-0.85364	-1.07586	-0.836989	-1.04063	1.16983	1.03836	-1.21205	1.44485	1.32392	1.31813	1.02456	-1.05552	0.892935	0.85518	9
AP1_Q4	1.45452	1.23203	1.49769	1.08986	-1.02209	-1.12498	-1.23855	-1.29082	-0.832047	-1.33725	-1.1845	0.839296	-1.28399	1.01793	1.3123	-1.04486	0.920761	9
TCF4_Q5	-1.18028	-1.21536	1.66332	0.88482	-1.10844	-1.36394	-1.21598	0.982768	0.911554	1.23934	-0.841422	0.833592	-0.8587	-0.831002	-1.34673	1.12163	0.938715	9
ICSBP_Q6	1.34264	1.24852	1.62728	-0.822327	1.29561	-1.62603	-1.46051	-1.14753	0.974974	-1.24266	-1.21166	0.69932	0.757678	-1.04154	-1.2966	-0.961913	1.13862	9
CTGYNNCTYTAA_UNKNOWN	-1.25552	-1.18806	1.23517	1.12022	-0.959017	-1.32535	-0.937422	1.14164	-1.2401	1.09959	0.888525	0.976822	-0.822021	1.65726	-1.26616	-1.01866	0.856295	9
CATTGTYY_SOX9_B1	-1.29369	1.01872	1.49032	-0.944051	1.1321	-1.15958	-1.21622	1.08677	1.34969	-1.19222	-0.820363	-0.845776	1.02361	-0.87343	1.13967	1.29521	-0.818234	9
AP4_Q6	1.18892	1.35419	1.28357	1.15245	0.956456	-1.41087	-1.40458	-1.14417	0.9597	-1.25169	-0.816758	1.14771	-0.914666	1.36263	-1.00156	-0.961488	-0.979808	9
USF_C	-1.35963	-1.07645	-1.25345	-0.863892	-1.262	0.764706	-0.813903	1.40826	-0.927136	-1.02053	1.26774	1.09181	0.837743	1.14905	0.962033	-0.985536	0.783564	9
PAX6_01	-1.18873	-1.11366	-1.28251	-1.44272	1.13918	-0.811381	-0.925126	-1.45768	0.769566	1.33373	1.06423	0.730485	1.41914	0.881085	-1.3825	1.24595	-0.863123	9
SREBP_Q3	-1.36981	-1.02287	1.51547	0.991523	0.985947	-1.16845	-1.30413	1.17267	-0.809196	-1.09593	-1.17836	1.08396	0.82111	-1.20691	0.99099	-1.11278	1.12447	9
GCCATNTTG_YY1_Q6	-1.63419	-1.37011	1.15246	-1.13845	1.24658	0.702427	-1.0166	1.29954	1.17052	-1.29279	-1.07895	0.932413	1.62576	-1.32412	-0.809121	1.15285	-1.17443	9
MZF1_01	1.02483	-1.08184	1.35135	0.965282	-1.22863	-1.22167	-1.26866	-1.17257	-0.9463	-1.26119	-0.808936	1.11416	0.906911	1.20133	-1.20316	0.909934	0.871264	9
ACTWSNACTNY_UNKNOWN	1.06014	-1.07111	-1.05281	-1.15455	1.1591	-0.947652	-0.804047	-1.2865	0.814904	-1.01907	-1.20313	0.966507	0.985903	1.36418	0.885333	1.18228	-1.06196	9
MYB_Q6	1.28963	-0.975216	1.36838	0.836282	-0.957585	-1.06427	-1.17144	-1.19399	1.08879	-1.01519	1.32194	-0.87241	0.877044	1.23274	-0.840873	1.00505	-0.803764	9
GCGNNANTTCC_UNKNOWN	-1.59481	-1.34591	0.874702	-1.05185	1.00875	0.714762	-0.967956	1.16213	1.17796	-1.10124	-0.802807	-0.83395	0.760974	-1.80199	0.805592	-0.973201	0.575253	9
YGCGYRCGC_UNKNOWN	-1.65495	-1.20021	1.12207	-1.08174	-1.1305	-0.798083	-1.10048	-1.04063	1.06811	1.15282	-0.958368	1.05393	1.17413	0.84575	1.06884	0.893091	-1.0396	9
YKACATTT_UNKNOWN	1.46089	1.2141	1.53666	-1.15813	-1.09463	-1.17628	-1.04793	0.964854	1.02732	-1.31067	-0.794402	0.994045	0.890934	-1.12204	-0.925186	-0.890654	0.889035	9
GRE_C	-1.14296	-1.13421	1.7846	-0.97724	1.08641	-1.49519	-1.41834	-1.47033	1.09677	0.948279	1.02823	1.15311	1.39162	-0.792821	-1.42353	0.884199	-0.856601	9
RGTTAMWNATT_HNF1_01	0.79981	1.21737	1.25495	1.03182	-1.19554	-1.34941	-1.31312	-1.27417	-1.15807	0.941494	-1.11752	0.751976	0.759252	0.98917	-0.977078	-0.792299	-1.19278	9
NFY_Q6_01	-1.07205	-1.1606	1.02118	-1.11551	-1.06274	0.892302	-0.894558	-1.45578	1.01649	-1.133	-0.791253	1.18204	1.43969	1.0609	1.03503	1.26532	-1.07748	9
AP2_Q3	-1.45833	-1.24263	1.38406	0.704855	-1.12795	-0.898046	-1.17665	1.37469	0.929088	1.10303	-0.887895	1.29108	-1.03086	1.24278	-0.78418	-0.957086	1.04533	9
AACWWCAANK_UNKNOWN	-1.05629	-1.14307	1.25422	-1.18183	0.826322	-1.09448	-1.02938	-1.45832	0.824001	0.84559	-0.915441	-0.784154	1.58462	1.11355	-0.905901	1.37533	0.889103	9
TTTNNANAGCYR_UNKNOWN	-1.01839	-1.17798	1.53898	-0.990759	0.957553	-1.1333	-0.783393	-1.04806	1.10043	-1.04518	-1.19314	1.46473	-1.26678	0.893868	0.849825	0.997439	0.939792	9
ATF6_01	-1.58703	1.3607	1.59238	0.824132	1.11591	-0.781933	-1.23197	1.24523	-0.799047	-1.16343	-1.2202	1.4116	-1.65761	0.735572	-0.895072	-1.52314	1.09372	9
TAAWWATAG_RSRFC4_Q2	1.37543	-1.08242	1.90122	-1.03006	-1.11371	-1.09544	-1.32085	1.26053	0.752683	1.22643	-0.778031	1.05622	-0.874042	0.968575	-1.12519	-0.9935	1.18426	9
IRF_Q6	1.36464	1.29256	1.58639	-0.770969	1.25698	-1.70721	-1.6261	1.00051	-0.779358	1.20696	-0.982881	0.7063	0.79082	-1.08851	-1.30147	-1.10463	-1.01103	9
KCCGNSWTTT_UNKNOWN	-1.29592	-1.50265	0.752966	-1.16063	-1.15966	0.678291	-1.06667	1.38436	0.942753	-1.37761	1.44838	1.34001	1.22208	-1.60909	-0.768526	0.890277	-0.967341	9
DBP_Q6	-1.2124	1.11789	1.72943	-0.767114	1.20975	-1.36897	-1.34733	1.08131	-0.945259	-1.14645	-1.12524	0.894801	0.893987	1.10521	-0.956804	1.028	-1.01249	9
GATA2_01	0.994229	-1.07	1.81808	-1.0386	-1.15644	-0.766366	-1.03386	-1.32804	-0.979929	-0.924539	1.27099	0.995564	1.20964	0.97694	-0.780199	1.10621	0.79259	9
RYCACNNRNNRNCAG_UNKNOWN	-1.2159	1.08355	1.39111	0.967744	1.0363	-1.05771	-1.53961	1.22407	-1.06106	-0.929944	0.959777	-0.992219	0.644481	1.02988	-0.765913	-1.12187	-0.832299	9
ATGGYGGA_UNKNOWN	-1.32779	-1.11442	0.84376	-1.23829	0.827859	-0.820146	-1.16915	-1.27517	1.15829	-1.07042	0.903036	1.08057	1.46015	-1.22303	1.03431	1.16538	-0.76403	9
RP58_01	1.06944	1.38852	1.5321	0.935029	-1.08557	-1.31358	-1.22318	1.12334	-0.927461	-1.08007	-0.763118	0.820341	0.994349	-1.08711	-1.42849	1.1106	-0.989435	9
OCT1_07	-1.07642	-0.992365	1.66548	0.741301	-0.866707	-1.53478	-1.22776	0.961553	0.952028	1.11412	1.10975	-0.76296	1.18081	-0.876008	-0.945534	1.11487	-0.936558	9
ZID_01	-1.28219	-1.1355	1.80515	-0.984042	1.01223	-0.839505	-1.22584	-1.23614	0.976396	1.23036	-1.25185	1.25218	0.978955	0.918402	-1.22562	0.930846	-0.759678	9
COREBINDINGFACTOR_Q6	1.34048	1.30987	1.34499	1.13132	1.04454	-1.22508	-1.08604	-0.964631	-1.03522	-1.14327	-0.984422	1.12037	-1.11243	1.17293	-0.757556	-1.05138	1.19226	9
OCT1_03	1.43328	1.20275	1.78625	-0.755868	1.16529	-1.18414	-1.28913	-1.19241	1.22351	-1.02862	-1.24491	1.03247	1.0732	-1.28548	-0.956661	1.23966	-0.944224	9
STTTCRNTTT_IRF_Q6	1.46648	1.40074	1.63131	0.620803	-1.01783	-1.64055	-1.63244	-0.998363	1.06149	-1.11516	-0.9429	-0.751747	0.995418	-1.06858	-1.15035	0.835052	1.15563	9
AP2_Q6_01	-1.06222	-1.18159	1.42379	-0.749905	-1.09633	-1.0928	-1.38133	1.27297	1.10857	-1.13098	-1.19645	1.23714	0.819315	1.17903	-0.935258	0.873245	0.859548	9
YRCCAKNNGNCGC_UNKNOWN	-1.14037	-1.12053	1.17324	0.797777	1.05727	-1.10789	-0.989301	1.13545	-0.982955	0.943281	-0.88809	-0.927107	0.947015	1.0393	-0.7499	-1.01396	0.878763	9
E47_02	-1.37287	-1.16525	1.48408	1.01061	1.06024	-1.22665	-1.29181	-1.1241	0.878984	0.987653	-1.04599	0.937767	-0.749526	1.11778	-1.11598	-1.102	0.881402	9
ARNT_02	-1.45172	1.16575	1.41665	-0.982482	-1.11232	-0.745915	-1.25021	1.15776	0.867855	1.17795	-0.848216	0.998808	1.14723	-1.31845	0.956083	-0.884855	-0.884784	9
TTCYNRGAA_STAT5B_01	1.30001	1.26645	1.70028	-0.736104	-1.01055	-1.46601	-1.33269	1.09945	-1.07392	-1.18843	-0.85202	0.974195	-0.969098	-0.950952	0.939568	1.0424	1.0619	9
ZF5_01	-1.48554	-1.2122	1.51569	0.629209	-1.00557	-0.733058	-0.82189	1.41844	0.896872	-0.991146	-0.882101	1.30163	1.19585	1.32007	-0.923531	0.919282	-1.02914	9
OCT1_B	0.954518	1.08436	1.73301	0.776263	-1.00148	-1.53565	-1.24769	1.08832	0.86936	-1.3006	-1.2052	1.07373	-1.14577	-0.726858	-1.31385	0.997581	-0.98575	9
RAAGNYNNCTTY_UNKNOWN	-1.25209	1.24925	1.92252	-0.722292	-1.25675	-1.57364	-1.31019	1.43897	0.761459	-1.30071	1.25103	0.896739	-0.954953	0.800416	-1.16977	0.993222	-0.915314	9
OCT_Q6	0.972704	1.12289	1.83044	-0.722011	0.846112	-1.47908	-1.36952	1.09366	0.827522	-1.19666	-1.33111	1.1917	-1.09617	-0.836179	-1.61556	1.10818	-0.857584	9
MEF2_02	1.19405	1.28811	1.96748	0.616297	0.889691	-1.30213	-1.08861	-1.53502	-0.713253	-1.27882	-0.998002	0.972598	-0.919994	0.987309	-1.3031	0.948165	-0.94065	9
SP1_Q2_01	1.07337	1.20585	1.56565	1.0127	-1.24204	-0.890281	-1.03152	-1.29142	-0.890062	0.988918	-1.62042	1.20766	-1.57374	0.949434	-0.770932	1.23094	-0.693455	9
AAGWWRNYGGC_UNKNOWN	-1.02727	-1.25755	0.89295	-1.0931	0.988799	-0.853556	-1.20477	-1.18009	0.924539	-1.25687	0.84976	1.34805	1.20276	-1.03669	1.39731	0.977022	-0.69196	9
CYTAGCAAY_UNKNOWN	1.00661	-1.00682	1.20299	-0.685397	0.900723	-1.3598	-1.37711	-1.27351	-0.989945	0.953081	1.22992	1.13258	0.713756	1.43154	-1.00264	-0.818493	-0.90537	9
YRTCANNRCGC_UNKNOWN	-1.35013	0.940207	0.981002	-1.05967	-0.844412	-0.676752	-1.05545	-0.99561	1.16038	-1.24218	0.705154	0.915438	1.30659	-1.31632	-1.31979	1.08723	1.04686	9
MYCMAX_03	-1.09394	1.0776	1.40924	-1.0149	-1.3033	-0.881866	-1.20453	1.2545	0.923293	1.18572	-1.02311	1.16565	1.01235	1.01295	-1.04705	-0.94085	-0.661584	9
STAT_01	1.26258	1.25436	1.75192	-0.630584	1.19895	-1.31654	-1.48437	0.980972	-1.21802	-1.16135	-1.2028	1.01873	-1.21841	0.714722	-0.759808	-1.00311	1.03226	9
PAX3_01	-1.38836	1.08802	1.31688	-0.658015	1.28768	-0.986946	-1.02641	1.00573	0.903981	-0.748754	-0.95235	0.803806	0.877747	1.1332	-0.627859	-1.12249	-0.930478	9
PPARA_02	-1.09714	1.04441	0.899896	1.14782	-1.38508	-1.13923	-1.49954	1.34909	-1.28547	-1.36532	1.27439	1.28512	1.0475	0.856503	-0.625694	-1.15706	-0.962403	9
AGCYRWTTC_UNKNOWN	-1.35369	1.14286	1.34852	-0.831111	1.09582	-0.580438	-0.577882	-1.07767	0.890232	-1.4037	-1.08208	1.34302	0.761188	-0.956946	1.03419	-0.895032	0.995381	9
TGCTGAY_UNKNOWN	1.36255	NA	1.59929	0.768919	1.19665	-1.3488	-1.27854	-1.14753	-0.942267	1.03735	-1.08786	0.942959	-1.19084	1.04364	-1.30598	-1.0169	0.950231	8
ACAWNRNSRCGG_UNKNOWN	-1.26726	-1.26791	1.28994	-1.08665	0.661314	0.459124	-1.18236	1.61575	1.37276	-0.769663	-0.784788	1.55937	1.18183	-1.1884	0.750109	0.897676	-1.30103	8
GGCNNMSMYNTTG_UNKNOWN	-1.3503	-0.969811	1.30812	-1.17219	-1.03562	0.582352	-1.0345	1.14938	0.474194	1.40047	-0.802276	-1.15102	1.10444	0.788473	1.10888	0.776547	-0.709233	8
RNCTGNYNRNCTGNY_UNKNOWN	-1.12934	-0.960736	1.48287	0.978993	0.927543	-1.60264	-1.3626	1.16011	1.14996	1.3521	-0.961588	1.15481	0.480429	0.640887	-0.773042	-1.15665	-0.840896	8
PPARA_01	1.21794	1.36645	1.45608	1.08583	1.0706	-1.40848	-1.33966	0.873941	-0.903557	-0.902771	1.18392	-0.941455	0.548723	1.08819	-0.689752	-0.787952	-0.69652	8
MYC_Q2	-1.24464	0.982047	-1.23089	-0.869877	-1.12737	0.57895	-0.807744	1.22484	0.971029	1.04388	-0.734956	0.87296	-0.980213	0.976786	1.23517	0.943186	-0.976078	8
ATF1_Q6	1.26296	1.41027	-1.03873	0.583259	0.935771	-1.27285	-1.28122	-1.2795	0.895934	1.30657	-0.978243	1.22558	-1.2608	-0.983293	0.925132	-1.15688	1.49149	8
GGCKCATGS_UNKNOWN	1.63981	1.00672	1.05471	-1.0834	1.28814	0.605032	-0.960281	-1.40787	0.767957	-1.18842	1.01189	0.807259	-0.917531	-1.55651	-0.872403	-1.14253	1.04071	8
STAT3_02	1.15434	-0.962774	1.66737	1.24125	-1.15208	-1.22379	-1.25559	-1.37155	0.995798	-1.02895	1.36623	1.38053	0.79833	0.60912	-1.34476	-0.756675	0.851142	8
ACTAYRNNNCCCR_UNKNOWN	-1.10317	-1.07002	1.25671	-1.09239	-0.984663	0.610507	-1.08664	-1.16739	1.19254	1.10262	1.13372	-0.873012	1.84676	1.19444	1.37073	1.27948	-1.1625	8
ACAWYAAAG_UNKNOWN	-1.50388	-1.26142	1.23718	-0.937	1.1221	-1.46917	-0.961148	-1.01264	1.01611	-1.2852	0.619265	1.11182	0.939352	0.724906	0.909947	0.826077	-0.863058	8
GGAMTNNNNNTCCY_UNKNOWN	-1.422	-1.0356	1.48653	-0.828893	0.835087	0.63061	-1.0678	1.13577	1.09668	1.05168	-1.19661	-0.80886	1.27046	1.12042	-1.38618	1.1143	-1.28274	8
RYTGCNNRGNAAC_MIF1_01	-1.33232	-1.16358	1.56467	0.631826	1.14193	-0.966125	-0.930085	-1.33756	1.24618	-0.997606	1.14293	0.863673	1.15625	0.983902	-0.907395	0.975656	-0.78188	8
IK2_01	1.41162	1.15939	1.57661	0.635778	-0.970353	-1.38561	-1.46739	-1.22932	1.12634	1.11218	-1.07053	1.11742	-0.911426	0.880952	-1.13206	-1.24272	1.14556	8
RSRFC4_01	1.20282	1.09645	2.04765	0.642811	-0.900254	-1.34072	-1.32771	-1.3141	0.748156	-0.95847	-1.01237	0.853137	0.806887	0.814711	-1.51528	1.09813	-1.09423	8
MEF2_Q6_01	1.4219	1.13585	2.01518	0.661382	-1.08984	-1.15582	-1.12869	-1.35275	0.810196	-1.12759	-0.966226	0.985408	-0.838311	0.736431	-1.2991	0.847159	1.06215	8
TTCNRGNNNNTTC_HSF_Q6	1.16562	-1.12149	1.22125	-0.837026	-0.939305	-1.24008	-1.27546	1.09111	0.860798	-1.27579	-1.0131	1.37773	1.03219	0.998411	0.859103	-0.911679	0.667371	8
AP3_Q6	-1.43853	1.24272	1.81767	-1.15737	0.946423	-1.23746	-1.23613	-1.21171	0.917891	1.06122	-0.895764	1.03084	-1.30215	0.669156	-1.32115	1.06109	1.00628	8
AAAYWAACM_HFH4_01	-1.13212	1.12952	2.01423	-0.734207	0.981046	-1.52674	-1.5542	1.05175	1.02734	-1.34905	-0.98655	1.13302	0.683072	0.789164	-1.13833	0.917818	-0.867599	8
GATA6_01	1.23012	-1.24242	1.85324	0.826703	1.3119	-1.37562	-1.41696	-1.26839	-1.01845	-1.08709	-1.09062	0.910461	0.832729	0.683398	-1.44002	1.13499	1.07851	8
TNCATNTCCYR_UNKNOWN	-1.13377	-1.06639	1.04689	-1.10315	1.01866	-0.888603	-1.36884	1.26065	1.29843	1.32733	-0.943508	1.1794	1.20598	0.684626	-1.74684	1.02463	-0.646243	8
BACH2_01	1.5091	1.30685	1.33157	1.06402	1.02648	-1.39519	-1.48307	1.05889	-0.861678	-1.01782	-1.17958	1.14276	-1.6556	0.687046	-1.67672	-1.46839	1.26348	8
HMX1_01	-0.891258	-1.01601	1.37704	-0.750263	-0.994468	-1.36635	-1.50598	1.3207	1.0211	-1.20909	-0.672224	0.945916	0.852095	1.59981	1.26895	0.912793	0.695963	8
CEBPDELTA_Q6	1.40908	1.37202	1.62235	0.762559	0.988147	-1.43471	-1.38567	1.20088	-0.940243	1.08948	-1.04033	1.14302	-1.14468	0.696268	-1.07509	-1.11391	-0.97143	8
ZIC3_01	-1.45649	1.02201	1.30188	1.02211	-0.970157	-1.09164	-1.36433	1.23105	-1.2062	1.12173	-1.17184	1.09625	0.705438	1.12711	-1.15979	-1.03483	1.05036	8
YAATNRNNNYNATT_UNKNOWN	0.981269	-1.02423	-1.24528	0.705869	1.09383	-1.20436	-1.29076	-1.03185	0.839256	-1.05505	0.927737	1.02754	0.889908	0.921836	-1.4372	0.902191	-0.976995	8
PXR_Q2	1.26316	-1.05147	1.65563	0.720161	1.11456	-1.26519	-1.27898	1.20928	-1.09003	-1.13377	-1.13136	1.05015	0.902167	0.820935	-0.98689	0.90714	-0.847838	8
RSRFC4_Q2	1.13552	1.17267	1.89673	0.72058	0.875326	-1.39104	-1.22693	-1.42105	0.845507	-1.06552	0.847552	0.795134	-0.872745	1.12367	-1.37523	-0.997326	-1.09149	8
OCT1_02	-1.24351	-1.0535	1.71073	-0.897308	0.82593	-1.08174	-1.05607	-1.23375	-1.0015	1.08219	1.09423	0.915954	0.722326	1.18257	-1.37332	0.995228	1.059	8
HNF4_DR1_Q3	-1.16124	1.17924	1.44358	1.01363	-1.22803	-1.18588	-1.15898	1.16812	0.969197	-1.05643	-0.856	0.907554	-0.923415	1.44345	0.722533	1.08194	-0.861951	8
BRN2_01	-1.22442	-1.14962	1.36827	-0.880293	1.23271	-1.17644	-1.26769	-1.16694	0.923799	0.979128	-0.83654	0.942466	0.923997	0.724288	-1.14623	0.836525	1.04654	8
CRX_Q4	1.32535	-1.17415	1.21241	0.912491	1.03321	-1.34695	-1.32331	-1.33561	0.88529	-1.20284	-1.24072	1.1948	0.729118	1.1764	-1.38917	-0.793665	1.01405	8
IRF2_01	1.34699	1.23414	-1.14325	-1.0208	-0.870978	-1.51843	-1.49191	1.09162	1.03054	1.11904	1.06479	0.770605	-0.783587	-1.18817	-1.1752	0.735038	0.982183	8
RYTGCNWTGGNR_UNKNOWN	-1.58658	-1.2872	0.905218	0.800499	1.15758	-1.49458	-1.33924	1.11314	-0.965116	-1.24321	-1.13334	0.740381	0.946015	1.19699	-1.17327	0.773578	1.01127	8
LXR_Q3	1.15921	-1.00471	1.13954	0.993739	0.968695	-1.24181	-0.883331	-1.21635	-1.07943	1.12948	0.74265	1.07891	-0.842389	1.19706	-1.52903	-0.855774	1.0756	8
E2F4DP2_01	-1.44093	-1.44946	1.13954	-1.12128	-1.0398	0.996947	0.916609	1.32506	1.34078	-1.13213	2.3815	0.745487	2.10806	-0.998478	-1.08498	2.02946	-2.16526	8
GATA1_05	1.36279	-1.0302	1.80142	0.862579	1.08905	-1.42554	-1.2244	1.0118	-0.763062	-1.15483	-1.18543	0.950427	-0.82788	0.74572	-0.769875	1.35247	1.26417	8
GATA1_02	1.16234	-1.13059	1.66425	0.841571	-1.1128	-1.32604	-1.26692	-1.31765	0.896274	-0.951375	-0.848918	0.95102	0.920745	0.747589	-1.35024	1.02167	1.034	8
HNF4_01	-1.25552	1.10306	1.11405	1.0332	-0.948177	-1.36523	-1.39247	-1.2101	-1.06782	1.04667	1.03505	0.898384	0.749959	1.06947	-1.32157	-1.26331	1.01728	8
NFKAPPAB65_01	1.12309	1.27002	1.16814	1.04344	-1.1436	-1.80643	-1.54014	-1.39176	0.754398	1.08352	-1.45442	1.24489	-1.29816	-1.0587	-1.06076	0.86678	1.26476	8
PBX1_01	1.28355	1.2487	1.47865	-0.761736	-1.03184	-1.33985	-1.24849	1.25848	1.05492	-0.982589	-0.716537	0.823992	-1.10062	0.757092	1.13085	0.874359	-1.02638	8
HTF_01	1.14566	1.2413	1.33718	-0.686939	-1.36811	0.994379	-0.663811	1.03819	-0.772973	-1.39099	0.998282	0.757753	1.25958	1.1618	-1.16179	-0.94453	-1.02967	8
FXR_Q3	1.02168	1.32112	1.22945	1.10595	0.961561	-1.38001	-0.93945	-1.20347	0.75979	-0.950235	-0.939761	1.01919	-1.00728	0.908208	-1.25508	-0.89303	0.963178	8
MAZ_Q6	-1.18114	1.1124	1.21262	-0.826885	-0.756109	-0.854351	-1.16789	-1.24416	0.763089	0.949083	-1.51741	1.15049	1.04289	0.99719	1.12652	0.880495	-1.04975	8
USF_Q6	-1.23664	1.19071	1.34167	-0.910753	0.982137	-0.869926	-1.1405	1.21274	0.869586	1.25544	-1.00264	1.18634	1.00364	-1.08493	-0.97878	-1.13637	0.763498	8
NFMUE1_Q6	-1.01548	-1.27096	1.00487	-1.17226	-1.35427	0.765339	-1.06633	1.24702	1.12691	-1.24642	0.998936	0.899363	1.68556	-1.71953	1.09788	1.24963	-1.37703	8
FREAC2_01	1.56867	1.0726	1.45508	-1.04344	1.30318	-1.71666	-1.4135	1.41621	1.14067	-1.13037	-1.05601	1.07006	0.769895	-1.20035	-1.36991	-1.4635	1.06003	8
AAANWWTGC_UNKNOWN	-1.32511	-1.03064	1.73419	-0.941958	-1.06288	-1.41053	-1.39961	0.958106	0.881326	-0.991867	0.879737	1.02592	0.932366	0.770498	-1.03108	0.942505	0.959387	8
YNTTTNNNANGCARM_UNKNOWN	1.11761	1.12139	1.79915	0.771048	1.11366	-1.26017	-1.22259	-1.34178	-1.17918	-1.19742	-0.813188	0.967216	0.941005	1.07385	-1.05648	1.1083	-1.21584	8
NFAT_Q4_01	1.1319	1.2386	1.29666	-0.826265	1.05041	-1.53113	-1.43976	1.17752	0.819576	-1.03815	-1.09683	1.08847	0.776655	-0.940649	-1.06758	-1.07883	1.32052	8
WGGAATGY_TEF1_Q6	1.51248	1.46874	1.70304	1.07972	-0.984658	-1.38191	-1.4421	-1.24557	1.05569	1.03852	-1.23159	0.777384	-0.923193	0.824381	-1.31224	0.957259	-0.991312	8
WCTCNATGGY_UNKNOWN	-1.58332	-1.21244	1.22203	-1.01487	-1.0832	0.77752	-1.21397	1.25394	1.26077	1.14069	-1.08453	1.11258	1.2228	1.23445	-0.787141	0.990758	-1.00045	8
GATA1_01	-1.31696	-1.12309	1.52041	-1.12926	1.11378	-0.660433	-0.986755	1.12177	0.824292	-1.04194	1.11656	1.17529	1.04325	0.777789	-1.22973	1.04226	-1.35935	8
DR4_Q2	-1.24556	1.05808	1.62511	1.00534	1.00828	-1.38861	-1.37589	1.19374	-1.00318	-1.3751	0.874326	1.09018	-1.1059	1.01955	-1.24407	0.78769	-0.916747	8
EGR_Q6	-1.46307	1.16593	1.27635	0.827785	0.993023	-0.987153	-1.25818	1.11551	0.936234	-1.25152	-0.983506	1.29583	-1.07068	0.792621	-0.922751	0.949413	-0.842598	8
TTGCWCAAY_CEBPB_02	1.58419	1.45157	1.10295	0.792762	-1.18499	-1.4155	-1.7321	1.05549	-1.14194	1.03937	-0.94595	-0.732022	0.940757	1.34654	-1.03741	-1.1524	1.06683	8
STAT1_02	-1.31747	-1.27808	0.897082	-1.04303	-1.28588	-0.549144	-0.992099	1.35505	1.12265	-0.927233	1.03099	1.26369	1.05341	0.941382	0.793171	0.977589	-0.90002	8
STAT5B_01	1.38424	1.46668	1.52279	0.795284	-0.996479	-1.56558	-1.40416	1.15036	-1.13479	1.03748	-0.913325	0.988874	-1.14357	-1.06988	-1.26011	0.979394	1.16005	8
HIF1_Q5	-1.45964	1.23728	1.62596	-0.676499	1.11028	-0.783824	-1.24963	-1.09677	1.13095	-1.2466	0.797119	1.22439	-0.969914	1.03485	1.01337	-1.29979	1.19596	8
TGASTMAGC_NFE2_01	1.48476	1.13918	1.62289	1.0264	1.176	-1.71344	-1.84056	-1.20991	-0.894588	1.08923	-1.09778	1.1822	-1.34173	0.799561	-1.28251	-1.01495	1.47854	8
STAT4_01	1.22699	1.14404	1.86532	0.799868	1.22194	-1.38874	-1.31747	1.17826	1.00581	-1.17057	0.997003	-1.03787	-0.862727	0.953978	-0.908181	-0.981715	-0.866033	8
SP1_01	1.21355	1.1313	1.49321	-0.882225	-1.43833	-1.11376	-1.37145	-1.36863	0.80018	1.28221	-1.44979	0.924159	1.06936	1.01427	-1.07539	1.09242	-0.864855	8
POU1F1_Q6	1.20972	-1.08617	2.08734	0.803748	-0.870228	-1.21738	-1.08694	-1.11233	-1.0745	-1.4487	0.992199	1.13154	0.89344	1.08328	-0.837137	1.18215	0.898824	8
PEA3_Q6	1.52238	1.33187	1.69441	1.06653	1.08963	-1.14723	-1.33018	-0.927575	-1.01693	1.04163	-1.24856	0.884471	-0.962045	0.808235	-1.14868	-1.1393	1.02719	8
CDC5_01	1.10901	-1.07165	1.58649	-0.936327	1.01794	-1.40725	-1.42518	-1.09292	0.959029	-1.30632	0.98287	1.00538	0.808775	-0.913604	-0.85633	1.02654	1.03553	8
AREB6_04	1.40301	1.09077	1.65538	-0.768803	-1.00983	-1.46036	-1.30615	-1.35962	0.974809	-1.28848	-0.890128	1.16421	0.809092	1.1204	1.07217	1.13763	-1.11457	8
CREBP1_Q2	-1.40572	1.14739	1.20575	-0.828716	0.943813	-1.2088	-1.35945	1.02673	-0.959888	1.10321	1.08851	1.50677	-1.31164	0.809223	-1.21523	-0.833404	0.82519	8
HMEF2_Q6	1.27267	1.48604	1.43086	1.05084	-0.846022	-1.1804	-1.03036	-1.3538	0.809931	1.07758	-1.14422	0.928556	-0.924793	1.04569	-1.32206	1.00261	-1.0475	8
HNF3_Q6	-1.13077	1.07619	1.96324	0.945009	1.22899	-1.48629	-1.24733	1.05679	0.936281	-1.05558	-1.30023	1.08073	0.815801	1.11995	-1.28642	-0.898411	-1.01374	8
HNF3ALPHA_Q6	1.17735	1.08493	1.84992	-0.910834	1.24889	-1.53295	-1.31292	-1.22067	1.09274	0.970897	-1.14247	0.817516	1.02769	1.02038	-1.15349	-0.907789	-0.762945	8
SPZ1_01	1.04551	-1.22175	1.42452	-0.866497	0.988002	-1.0944	-1.12456	1.12052	0.878664	-1.02324	0.817627	0.868975	0.983466	1.00403	-1.22372	-0.859393	-0.972306	8
PPAR_DR1_Q2	1.34444	1.18023	1.10102	1.02762	-1.24759	-1.13115	-1.16616	-1.03405	1.03789	-1.05492	-0.798313	0.985026	1.02514	0.819205	-0.693134	0.982907	-0.730629	8
CCTNTMAGA_UNKNOWN	-1.36937	1.03597	1.7253	0.933691	1.06565	-1.34981	-1.4305	0.862298	-0.746906	-1.31509	-1.14927	0.822126	0.947692	1.18141	-1.27784	0.961235	-0.634221	8
PTF1BETA_Q6	-1.2538	1.01624	1.47134	0.883084	0.970295	-1.35586	-1.51484	-1.18267	-0.903613	-1.1744	-1.0683	0.978084	0.827019	1.25603	-1.11787	0.882254	1.0333	8
MYOGENIN_Q6	-1.0932	1.24442	1.46758	1.18486	-1.10408	-1.43637	-1.50934	-1.16934	0.859396	-1.25631	-1.14052	0.892673	0.828964	1.25537	1.03138	-0.901662	0.956048	8
HEN1_01	1.05152	1.17384	1.12986	1.10395	0.946107	-1.23941	-1.41033	1.0767	-0.817404	-1.26105	-0.934768	1.36756	-0.97953	1.16112	-0.950674	0.831638	-1.01678	8
PR_Q2	-1.12736	-0.966054	1.73516	-1.22404	0.831867	-1.43221	-1.45371	-1.20235	0.912327	1.27707	-1.51251	1.09906	1.20841	1.04978	-1.29309	0.927116	0.939991	8
NFKAPPAB_01	1.24697	1.30073	1.232	0.964121	-1.10836	-1.73989	-1.46334	-1.44131	0.833001	1.03689	-1.42939	1.22771	-1.12736	-1.06647	-0.867018	1.06463	1.42055	8
GR_Q6_01	1.1942	1.11927	1.64576	-0.943217	-1.26284	-1.15396	-1.10733	1.23282	1.18706	-1.36029	-1.02997	1.07476	1.17562	0.836845	-1.21529	0.902232	-0.818332	8
CREL_01	0.992845	1.27938	1.42582	1.07697	-1.14885	-1.77741	-1.4613	-1.36652	0.837398	1.01193	-1.5025	1.21734	-1.19221	-1.02848	0.873068	-0.848303	1.36683	8
GNCF_01	1.0571	-1.26505	-1.21734	-1.10673	1.15588	-1.52922	-1.3248	1.33834	-0.763725	1.19846	-0.905231	1.15945	0.928947	1.08249	-1.03407	0.948719	0.838412	8
AP1_Q2_01	1.45751	1.28042	1.29071	1.05765	-0.964731	-1.30553	-1.63247	-1.16402	-0.901677	1.13126	-1.06137	1.10021	-1.38803	0.914169	0.839111	-1.26792	0.976806	8
TAL1BETAITF2_01	1.23224	1.35163	1.76703	0.839483	1.14376	-1.40539	-1.02556	-1.2841	-0.90667	1.13946	-0.837141	1.21095	-1.03776	1.19132	-1.16192	1.10477	-0.942817	8
LEF1_Q6	-1.35455	-1.2334	1.34264	0.839758	1.09518	-1.45603	-1.22102	1.2377	-1.08812	1.21586	-0.912872	0.980336	0.856592	1.08259	-1.50959	-0.967832	0.917971	8
GATGKMRGCG_UNKNOWN	-1.02212	-1.3387	-0.76591	-0.934105	0.842132	-0.591576	-1.25829	1.35307	1.04733	1.1457	1.26744	1.46243	1.39768	-0.861032	0.985425	1.07485	-0.975374	8
KMCATNNWGGA_UNKNOWN	-1.10694	-1.23087	1.01007	-1.17368	0.964375	0.842603	-0.855764	1.12467	1.23413	1.21975	1.05997	-0.873788	1.01768	-0.9945	-0.916414	1.4688	-1.02842	8
NFKB_C	1.1332	1.13464	1.1557	1.03229	-1.26453	-1.93351	-1.56417	-1.05615	0.842905	1.13597	-1.22671	1.10388	-1.03793	-0.96593	-1.02557	0.957005	1.2407	8
SMTTTTGT_UNKNOWN	-1.38542	-1.26441	1.36748	-1.03211	1.20505	-1.15163	-1.33004	1.35146	0.918697	-1.09373	-0.960402	1.0822	0.844686	-0.70012	0.967259	0.908239	1.26019	8
LBP1_Q6	-1.25765	1.08332	1.18695	1.07553	0.863412	-1.46749	-1.30689	-1.39246	-1.09092	1.12831	-1.41847	0.935265	0.945788	1.21462	-0.988978	-1.06088	0.853176	8
CDX2_Q5	1.45092	1.08972	1.81082	-0.982952	1.13495	-1.60462	-1.315	1.14571	1.02602	-1.13288	-1.19097	-0.760027	1.05157	-1.039	-1.27624	1.1776	0.856128	8
AMEF2_Q6	1.34724	1.17836	1.79934	0.864891	-1.12044	-1.23252	-1.20491	-1.32037	-0.880169	-1.19015	-1.05357	1.03152	1.07363	0.897241	-1.31816	1.09571	0.922626	8
E2F1DP1RB_01	-1.29453	-1.40951	1.08972	-1.12213	-1.03855	1.02438	0.865065	1.17153	1.40503	-1.07362	2.11705	-0.626958	2.25952	-1.10458	1.55441	1.78717	-1.91957	8
AP4_Q5	1.25577	1.30259	1.30821	0.866339	0.964728	-1.39815	-1.36265	-1.08412	0.957746	-1.24276	-1.00142	1.04161	-0.844497	1.08938	-1.08112	-0.908613	0.928562	8
CREB_Q4	1.24887	1.1312	-1.20595	-0.933809	0.957227	-1.26137	-1.46618	1.19022	0.876732	-1.33992	1.18482	1.45286	-1.23534	-0.900799	0.886214	-0.949403	1.04457	8
E4F1_Q6	-1.40964	1.13889	1.27723	-1.01607	1.17265	-0.767303	-1.20001	1.13682	1.02336	1.27643	-1.00626	1.39123	-1.22734	-1.26274	-1.02754	0.91727	0.877008	8
GATAAGR_GATA_C	1.1574	1.18319	1.65804	1.05715	1.00549	-1.41642	-1.3856	-1.06408	-0.99484	-1.19027	-1.07921	0.889202	-1.06773	1.09986	-0.578963	1.01423	1.15014	8
AML1_01	1.58649	1.42058	1.72886	1.03206	0.983421	-1.14238	-1.27019	-1.07935	1.20392	-1.24854	-1.19364	0.894139	-1.22628	1.0268	-1.08451	-1.01878	1.1193	8
AML1_Q6	1.58649	1.42058	1.72886	1.03206	0.983421	-1.14238	-1.27019	-1.07935	1.20392	-1.24854	-1.18834	0.894139	-1.22792	1.03257	-0.911005	-1.0246	1.10799	8
MYOD_Q6	-1.21873	1.0944	1.48239	0.991863	1.04615	-1.222	-1.30971	-1.09544	0.895767	-1.06507	-0.83906	1.03329	0.914289	1.19647	-0.93762	0.936231	-1.03666	8
RYAAAKNNNNNNTTGW_UNKNOWN	1.14101	1.3351	1.47008	-1.40542	0.89952	-1.0525	-0.878583	-1.00357	1.18743	-1.22624	-0.858063	-0.912606	0.990002	1.03588	-1.00914	0.984693	0.936133	8
CDPCR1_01	-1.2933	-0.92094	1.21622	0.985242	1.07959	-1.20993	-1.13831	-1.22108	-0.884182	1.13746	-1.36285	1.20245	1.10041	0.904481	-1.0028	1.08618	1.01062	8
GGGNNTTTCC_NFKB_Q6_01	1.12055	1.44189	1.5525	1.09501	-1.2962	-1.93224	-1.23985	-1.48251	0.905745	1.01458	-1.31608	1.18756	-1.25617	-1.05872	-1.14218	0.949434	1.27302	8
DR1_Q3	1.27059	1.15007	1.24108	0.907107	-1.3583	-0.98797	-1.04968	1.14031	1.10619	-1.03314	-0.812127	1.03723	-0.892248	1.53656	-1.11603	1.37354	-0.847002	8
AFP1_Q6	1.43443	1.28823	1.67803	-0.787084	-0.997063	-1.38217	-1.13992	1.04898	1.06319	-1.15797	-1.13585	0.908692	1.11938	-0.911958	-1.25776	1.14352	1.0087	8
MEF2_04	1.03264	0.984404	1.8841	0.985335	0.972293	-1.02241	-1.00109	0.949643	-0.857405	-0.83128	1.48346	-0.895422	-0.695688	0.909016	-1.7896	1.39455	-0.575342	8
WYAAANNRNNNGCG_UNKNOWN	-1.18263	-1.15061	1.34989	1.04549	0.963675	-0.868138	-0.783232	1.01382	0.920314	-1.14928	-0.830582	1.1923	1.46529	1.10347	-0.837621	-0.880995	0.911282	8
MIF1_01	1.06055	-1.01639	1.36568	0.915911	1.21679	-1.09509	-1.2713	-1.4397	1.14766	-1.13632	-0.940679	1.09524	1.17998	1.48016	-0.727952	0.956469	-1.07759	8
SMAD3_Q6	-1.30953	1.14871	1.89752	0.921225	-0.954694	-1.39746	-1.30228	1.12443	-0.887693	-1.06503	-1.06695	1.20115	-0.990239	1.10168	1.06258	1.02351	0.9214	8
WHN_B	-1.16182	-1.08253	1.4291	-0.995078	1.10791	-0.804703	-1.1269	1.17236	1.28943	0.967335	1.17096	1.19014	0.927099	1.00969	-1.18152	-1.09655	-0.919778	8
TGIF_01	-1.09355	1.0399	1.25979	-0.99739	1.02789	-1.29009	-1.36532	-1.33271	1.17478	1.10301	-1.09647	1.17376	1.1122	1.24987	-0.930731	0.9275	-0.847419	8
AR_01	1.22502	-1.21385	1.48128	-0.755025	0.929133	-1.58069	-1.57527	-1.09899	0.98859	-1.36297	-1.22451	1.20974	1.129	0.950829	1.05415	-1.31715	1.05808	8
TGANNYRGCA_TCF11MAFG_01	1.18317	1.37368	1.59189	0.973134	0.98753	-1.03697	-1.37721	-0.972522	-1.01562	1.15997	-1.08393	1.06316	-1.14477	0.932253	-0.771013	-0.811108	1.02854	8
CCCNNGGGAR_OLF1_01	-1.3867	1.14443	1.19739	1.13837	1.01592	-1.41287	-1.3515	-1.09109	-1.01888	1.11735	-1.16738	0.935885	1.07347	1.3725	-1.1	-1.15643	0.941983	8
GGARNTKYCCA_UNKNOWN	1.01689	1.26618	1.7351	1.00374	1.00971	-1.34088	-1.18509	1.12802	-0.833639	1.32308	-1.34235	0.946997	-1.02612	-1.03955	-1.33925	-0.94106	1.29517	8
HEN1_02	1.08767	1.10944	1.57782	1.1495	0.992717	-1.2371	-1.32423	-1.25043	-0.995178	-1.24564	-0.809184	1.01624	0.959003	1.43099	-1.34738	1.05418	-1.10826	8
AR_Q6	1.01185	0.961624	1.57569	-1.01611	-0.932494	-1.58121	-1.32722	1.0633	0.971741	1.25917	1.20344	-0.857799	1.1872	0.997341	-0.961047	-0.941115	-0.927857	8
CHOP_01	-1.34481	-0.998692	1.42234	-1.11875	1.17455	-1.3207	-1.69776	1.52015	1.05004	1.06316	-1.06852	1.08746	1.25635	1.01837	-1.05709	-1.33787	1.16954	8
WGTTNNNNNAAA_UNKNOWN	1.25011	NA	1.38641	-1.09686	NA	-1.35535	-1.27583	NA	1.06958	NA	-0.943691	1.0011	1.08517	-1.28693	-1.09094	1.06458	-0.908662	7
FREAC4_01	1.52995	1.30632	1.65411	0.84593	1.10887	-1.71538	-1.34897	1.02988	0.93322	-1.03868	-1.43278	1.12344	0.680062	0.582923	-1.49979	-0.963103	-0.698344	7
YTCCCRNNAGGY_UNKNOWN	-1.06163	1.20281	1.10991	-0.779362	1.08589	-0.655039	-1.18303	1.18641	1.04878	-1.16133	1.25943	1.25927	0.704779	0.659728	1.10885	-1.34797	-0.718284	7
GGCNRNWCTTYS_UNKNOWN	1.33275	1.11639	1.21018	-0.946752	1.08111	-1.00653	-1.30933	1.44009	1.1841	-0.864916	0.996869	-1.12216	0.982153	-1.03483	0.725807	-0.704908	0.624382	7
STAT5A_02	1.12019	1.12328	1.54057	0.727333	-1.02539	-1.44033	-1.47853	1.0258	1.06858	-0.983277	-0.913876	1.11661	0.724469	0.92193	-1.24288	-0.945689	1.02108	7
GCGSCMNTTT_UNKNOWN	-1.36814	-1.42298	0.748379	-1.18325	-1.3405	1.06969	0.558015	1.4563	1.23312	1.0437	0.943208	0.72986	1.52376	-1.38863	-1.46487	1.22931	-1.06581	7
TMTCGCGANR_UNKNOWN	0.796269	-0.99291	0.740164	-1.22424	0.843381	0.615866	-1.03073	1.04569	1.50052	0.894043	-1.14637	-0.800415	1.70623	0.884176	-0.821392	1.20497	-0.82926	7
IRF7_01	1.41544	1.25489	1.74756	0.669602	1.06597	-1.5015	-1.40053	-1.10665	-0.994168	1.26352	-1.235	1.22692	0.744246	-0.915343	-0.989152	0.957364	1.11714	7
CDP_01	1.031	1.032	1.00858	0.632705	-0.99637	-0.926073	-1.15764	-1.16765	0.747038	1.15527	1.0364	0.987561	-0.706253	1.10188	-1.1995	0.874069	-1.19195	7
NERF_Q2	1.28781	1.27097	1.40588	0.742602	-1.06593	-1.11822	-1.33352	-0.960357	-1.20244	1.10696	-0.829317	1.01971	1.36421	0.950156	-1.06662	0.943133	0.756018	7
COMP1_01	-1.14484	1.16834	1.54573	0.760083	-1.30221	-1.30308	-1.04743	1.38707	0.940029	1.06397	-0.87131	1.10178	1.07557	0.575954	-1.16021	1.15664	-1.14908	7
PPARG_01	-1.34766	0.986224	1.28444	-0.96441	-1.06408	0.671713	-0.793773	0.883548	0.796856	0.911422	1.17462	-1.44542	1.07123	0.765672	-1.00723	0.994802	-0.860018	7
CART1_01	1.18757	-0.931727	1.79536	-0.840724	0.97278	-1.4084	-1.46265	1.18616	0.839426	-0.964729	-0.887137	0.819093	1.24287	0.767917	-1.28477	1.48926	0.610182	7
IPF1_Q4	1.25149	0.981903	1.31695	0.762349	1.16781	-1.1451	-1.32325	0.983456	0.896528	-1.23088	-1.11107	1.0058	0.772717	-0.79531	-0.951274	1.42365	-0.994519	7
LMO2COM_02	1.27156	1.32689	1.58862	1.14026	-0.926096	-1.38491	-1.44516	1.37411	1.00629	-1.1562	-0.891076	0.779489	-1.01782	0.993935	0.751483	-0.88704	1.1483	7
LYF1_01	1.22605	1.23461	1.638	0.78491	1.10952	-1.44633	-1.44452	-1.39161	-1.13642	-1.21954	-1.46543	0.77104	0.818891	0.870829	-0.936413	1.13143	1.22473	7
USF2_Q6	1.11597	1.17499	1.18313	-0.870908	-1.18613	0.574162	-0.853589	1.02221	1.05114	-0.999364	-0.856399	0.800848	1.00168	0.939674	-1.22043	1.18157	-0.885641	7
TAAYNRNNTCC_UNKNOWN	1.15326	-1.18347	1.55009	0.798994	-0.941179	-1.2365	-1.33614	1.21851	0.802229	0.999616	-1.21223	1.11275	-0.806695	0.828161	-1.4081	0.968653	1.00831	7
ELF1_Q6	1.53295	1.3276	1.49533	0.804412	1.18213	-1.42098	-1.27142	-1.10027	-1.0887	-1.00633	-1.43611	0.923422	0.972669	0.978826	1.01919	-0.993278	0.708639	7
YAATNANRNNNCAG_UNKNOWN	1.32796	-0.90963	1.69233	0.739342	-1.31589	-1.20564	-1.0771	-0.967907	1.1687	1.17342	0.819831	1.14814	1.09947	1.25258	-1.87372	1.39105	-1.09797	7
KTGGYRSGAA_UNKNOWN	-1.66487	-1.372	0.941503	-1.21414	-1.18079	1.05295	0.697172	1.38465	1.10391	-0.904328	1.54162	0.820503	1.97371	-1.18462	1.27894	1.48599	-1.45454	7
ISRE_01	1.43503	1.40409	1.84113	0.644316	1.14929	-1.68798	-1.43405	-1.27809	1.00588	1.15371	-0.96832	0.850344	0.828221	-1.21564	-1.30491	-0.944269	1.11943	7
CDPCR3HD_01	-1.25705	-1.20116	1.23862	-1.14262	0.978222	-1.17517	-1.10179	1.10804	0.727746	-1.13745	1.07323	0.976231	0.976634	0.829657	-1.20156	0.917721	0.836672	7
FOX_Q2	1.25408	1.07117	1.76627	-0.878503	1.07909	-1.58019	-1.35492	-1.15592	1.04451	1.1496	-1.18982	0.930854	0.830427	0.772022	-1.05883	0.976598	-0.98569	7
GFI1_01	-1.28201	1.10071	1.81654	-0.774406	1.19679	-1.37521	-1.17997	1.14311	0.833244	-1.33508	0.941974	1.05507	0.879622	0.847464	0.639303	-0.927112	-1.06156	7
GR_Q6	1.20289	-1.08909	1.57529	-0.990926	-1.30278	-1.40753	-1.44737	1.15802	1.19473	1.14089	-0.899383	1.08829	0.834085	0.928912	-1.46687	1.03371	0.796005	7
HNF4ALPHA_Q6	-1.17129	1.14794	1.67297	0.84279	1.02693	-1.10786	-1.18776	1.11389	1.0964	-1.24326	-1.01994	0.906998	-1.23953	0.842795	-1.26744	0.976856	1.05338	7
POU3F2_02	1.2478	1.063	1.74508	-0.809002	0.939704	-1.41735	-1.28648	-1.04981	1.14493	-1.41363	-1.22684	0.846765	0.777671	1.09977	-1.22531	1.03638	0.943643	7
FOXO1_01	1.21637	-1.11752	1.40812	-1.20809	1.31986	-1.61379	-1.38722	1.02549	0.850962	0.915627	-0.968049	1.13969	0.918768	0.740865	-1.31823	-1.04115	1.10352	7
MEF2_03	1.11499	1.25143	2.07251	0.698151	0.902237	-1.31744	-1.18607	-1.52505	0.854676	-1.23433	-1.07116	1.00921	0.882055	0.984522	-1.50427	0.869799	-0.884122	7
NFKB_Q6	1.43757	1.4156	1.73793	0.854966	-0.90786	-1.86534	-1.46256	-1.26895	0.848007	1.15942	-1.31033	1.02143	-0.993567	0.906981	-1.30093	1.2862	1.19634	7
RORA2_01	-1.20597	-1.07571	1.37553	0.787655	1.09302	-1.29033	-1.04337	1.28273	0.928913	-1.32416	-0.762461	0.856423	1.1375	1.39323	-1.17093	0.962592	1.21111	7
MAF_Q6	1.09822	1.16597	1.58648	-0.872849	1.27163	-1.29714	-1.37027	-1.41091	0.905836	1.18575	1.14519	0.964888	0.862379	0.858283	-1.29527	-1.08901	-0.868622	7
NFAT_Q6	1.41671	1.3468	1.62175	-0.71397	1.12286	-1.43161	-1.29299	-1.23491	1.02491	-1.13425	-1.23859	1.23897	0.868667	0.659579	-0.859921	1.09774	1.00175	7
NKX25_02	1.15462	1.08503	1.90547	-0.670882	-0.8971	-1.31805	-1.26621	-1.18236	0.856312	1.19556	-1.14001	1.19253	0.869463	0.994697	-1.33845	0.946	1.05397	7
HNF1_C	1.07859	1.04653	1.44039	0.799848	1.09575	-1.64701	-1.17426	-1.25045	-1.11003	-1.12491	-1.11297	0.984501	0.890156	0.869771	-1.14642	1.00872	1.06866	7
ETS1_B	1.16138	1.23036	1.36256	0.747962	1.0196	-1.19664	-1.4283	-1.03598	0.968754	1.05195	-0.933936	0.870689	1.14607	1.14189	-1.02324	-0.997281	-0.745415	7
GCTNWTTGK_UNKNOWN	1.13948	-1.08805	1.56093	-0.77439	1.08361	-1.17756	-1.01248	1.12292	0.810212	1.16479	-1.12451	0.877047	1.20063	0.92021	-1.20988	1.15786	-1.3364	7
LEF1_Q2	1.21233	1.14975	1.50806	0.807555	-0.969749	-1.21252	-1.22451	-1.00671	0.877294	0.991265	-0.886426	0.916861	-0.91956	0.990226	1.30449	0.881004	-0.981786	7
FOXO4_02	1.36059	-1.02448	1.44506	-0.90846	1.08459	-1.71565	-1.39707	1.19145	0.882259	-1.14262	-0.654968	1.0594	0.925319	0.765453	0.938525	-1.18396	1.07627	7
BACH1_01	1.39457	1.29033	1.33473	1.04031	0.885291	-1.41643	-1.55847	1.1585	-0.888966	1.12873	-1.59305	0.953351	-1.7404	0.796609	-0.815395	-1.57292	1.11465	7
CTCNANGTGNY_UNKNOWN	-1.42502	-0.994382	1.00566	0.908552	-1.11376	-1.16876	-1.11617	1.21713	0.899016	1.19179	-0.973191	1.19219	1.54797	1.27618	-0.95231	0.872872	0.885971	7
GCM_Q2	1.28116	1.1713	1.61766	0.916734	1.0654	-1.31522	-1.4942	-1.39272	1.16651	-1.13912	-0.908577	1.16118	-0.907958	0.808215	-1.32608	1.08507	0.887552	7
P300_01	1.05673	1.15971	1.49536	0.785252	0.959676	-1.00769	-1.34384	-1.37482	0.953378	-1.13919	-1.28728	1.13963	-1.05856	1.01078	-0.802028	0.887933	1.46211	7
PBX1_02	-1.18432	1.16242	1.51227	-0.861008	1.12638	-1.51753	-1.32172	-1.19247	-0.793687	1.00283	0.922343	0.88912	0.777503	0.923996	1.09324	-1.09466	0.969519	7
NKX25_01	1.37614	-1.15762	1.5433	-0.646278	0.997407	-1.00213	-1.12562	1.16627	0.894119	1.05539	-0.920024	1.02468	0.78326	0.979065	-0.953643	1.10629	-1.02161	7
CCCNNNNNNAAGWT_UNKNOWN	0.888399	1.03401	1.56023	-0.655753	0.894126	-1.17295	-1.20182	-1.2027	1.11543	1.25685	-1.03116	1.00963	0.929549	1.35073	-0.878012	-1.23189	1.00056	7
NKX62_Q2	1.28191	1.40272	1.5802	0.901968	0.988479	-1.41734	-1.34301	-1.1978	-0.940707	-1.23674	-0.797336	0.932661	0.723998	0.95931	-1.09257	1.13346	1.24582	7
E2F_Q4	-1.38392	-1.44984	1.26419	-1.16458	-1.00346	1.06006	0.906965	1.35196	1.4202	-1.22663	2.33648	0.636349	2.23311	-0.940803	1.52474	2.03368	-2.09155	7
E2F4DP1_01	-1.45334	-1.42391	1.07466	-1.13459	-1.12523	1.02482	0.907092	1.42031	1.36558	-1.03001	2.20516	0.688834	2.24117	-1.06343	1.54668	1.97181	-2.13266	7
E2F_02	-1.45219	-1.45212	1.11593	-1.12917	-1.01597	1.00723	0.911502	1.31734	1.33183	-1.15142	2.33529	0.753316	2.13338	-1.0785	1.54249	2.01073	-2.13918	7
E2F1DP1_01	-1.44093	-1.44946	1.13954	-1.12128	-1.0398	0.996947	0.916608	1.32506	1.34078	-1.13213	2.37495	0.745487	2.12449	-1.00282	1.72433	2.0018	-2.13499	7
E2F1DP2_01	-1.44093	-1.44946	1.13954	-1.12128	-1.0398	0.996947	0.916609	1.32506	1.34078	-1.13213	2.3257	0.745487	2.11351	-1.00127	1.54966	2.02984	-2.16149	7
MSX1_01	1.2753	-1.05472	1.66169	0.850387	-1.13229	-0.999115	-1.11351	-1.27421	1.07914	-1.2541	-0.84769	1.17087	1.02857	1.02398	1.25855	0.918256	0.922778	7
GAANYNYGACNY_UNKNOWN	1.33474	1.06954	1.49752	-0.7292	1.2354	-1.1293	-0.805283	1.34592	-1.18927	-0.895012	0.602132	0.957203	0.918871	-0.986842	1.13596	-0.928066	1.11611	7
HNF3B_01	1.36873	1.2401	1.97758	0.833343	1.0953	-1.48972	-1.19081	1.22853	0.923292	-1.22812	-0.875938	1.11691	-0.899073	1.12062	-0.992453	0.934147	-0.875578	7
E2F1_Q6	-1.37254	-1.4658	1.12875	-1.14368	-1.12514	1.02035	0.927707	1.33794	1.31433	-1.11399	2.38837	0.7153	2.34941	-1.01333	1.57344	2.04351	-2.12163	7
IRF1_01	1.26648	1.24398	1.21205	-0.805859	1.10379	-1.69433	-1.50555	1.27677	1.09284	-1.2276	0.873286	-0.759445	0.927763	-1.06034	-0.976766	0.941032	1.29014	7
TEL2_Q6	1.32517	1.31159	1.56989	-0.65188	0.927764	-0.90865	-1.29342	1.00145	1.01332	-1.22972	-0.879543	1.16717	1.01945	1.34215	-1.07024	-1.20206	0.756461	7
GATA3_01	1.25127	1.31056	1.09591	1.17381	-1.12788	-1.42636	-1.38987	1.09614	-0.96161	0.956307	0.929124	1.05554	0.860447	1.06687	-1.19372	-1.03646	-1.08426	7
TAL1BETAE47_01	1.14838	1.22025	1.87965	0.91066	1.20732	-1.18051	-1.1047	-1.22336	-0.778405	1.09382	0.929653	1.09531	-1.10341	1.02744	-1.43069	-0.967603	1.09556	7
ARGGGTTAA_UNKNOWN	-1.31088	1.10519	1.09842	1.05411	0.970893	-1.25895	-0.878605	-1.1682	-1.15722	0.931141	-1.2184	0.985253	0.776326	1.29094	-0.995293	1.31054	0.995837	7
SMAD_Q6	1.01445	1.08102	1.89217	0.875783	-1.07593	-1.04658	-1.1221	1.27954	-1.023	-1.12885	-0.957486	1.03939	1.01279	1.24065	-1.12236	1.10598	0.946438	7
AACYNNNNTTCCS_UNKNOWN	-1.3877	-0.942925	1.08715	-0.916917	0.828491	-0.913649	-0.999248	-1.36614	1.10187	0.949639	1.34655	1.05709	1.62879	1.2983	1.12476	1.37649	-1.18705	7
COUP_01	1.33471	1.20901	1.14641	1.14355	-1.09283	-1.30889	-1.2867	-1.18094	-0.982606	-1.13452	-0.870588	1.17336	0.901346	1.49204	0.99061	1.10536	0.952711	7
HNF4_Q6	1.24908	1.13592	1.58463	0.910888	-1.11564	-1.57997	-1.35979	1.39175	1.03166	-1.16668	1.06333	0.96384	0.961626	1.19967	-1.03601	-1.25992	-0.937999	7
ERR1_Q2	-1.38247	1.01238	1.5532	0.816798	1.32425	-1.11946	-1.16862	1.10366	1.0398	-1.25123	-1.35802	-0.842834	0.96331	1.16913	1.85588	1.04994	-0.760267	7
AP1_01	1.25398	1.22003	1.5128	0.967649	1.04231	-1.4797	-1.45237	-1.02233	1.04046	-1.0033	-1.44957	1.02677	-1.60045	0.709985	1.00761	-0.98668	1.10361	7
HIF1_Q3	-1.44833	1.07062	1.51398	-0.916402	1.11144	-0.745214	-1.26765	1.0894	1.30332	-1.03934	1.04218	1.07621	1.01321	0.952973	-0.798941	-0.912673	0.968534	7
OSF2_Q6	1.51452	-1.07244	1.63924	1.04182	1.20976	-1.52855	-1.20716	1.21297	0.985572	1.1618	-1.09198	1.13449	-0.891667	0.845703	-0.817005	-1.01358	1.19936	7
DR3_Q4	1.10696	-1.00954	1.44213	0.931538	1.16527	-1.08338	-1.13646	-1.13339	-0.808895	1.03032	1.17566	1.27251	-1.22919	0.98733	-1.23121	1.09263	1.02142	7
RRCCGTTA_UNKNOWN	1.3277	-1.18208	1.47235	-1.14233	0.944272	-0.953933	-1.25737	1.24592	1.31009	-0.886228	1.58475	1.00445	1.37892	0.991174	-0.941155	1.17554	-0.692715	7
E2F_01	-1.46608	-1.3638	1.26034	-0.975235	1.19954	-0.887783	-0.996374	0.996751	1.24669	-1.18568	1.98853	1.09215	1.9289	0.817706	1.53172	1.69016	-1.37261	7
AP1_Q4_01	1.45942	1.30369	1.36943	1.01147	1.06615	-1.4864	-1.68109	1.20987	-0.930404	1.0007	-1.14416	1.01792	-1.55875	0.906847	-0.980225	-1.47142	1.37078	7
TCF11MAFG_01	1.18246	1.21345	1.6132	0.734776	1.00943	-1.09029	-1.00682	1.20251	-0.793908	1.06168	-1.12079	-0.773595	-1.0544	-1.15909	1.04582	1.23482	1.04769	7
GCCNNNWTAAR_UNKNOWN	-1.39797	-1.10845	1.19601	1.04116	1.2451	-1.42037	-1.20238	-1.42226	0.735186	-1.03611	1.1997	1.01105	1.38943	1.42824	1.41746	-1.25442	1.27684	7
MEIS1BHOXA9_01	1.19684	1.13556	1.0116	1.0608	-0.813775	-1.08688	-1.20968	1.17909	-1.08831	-1.00725	-0.722963	1.0553	0.638395	1.05744	-1.0667	1.16388	1.01422	7
TATA_C	1.26014	1.30028	1.48689	1.01246	1.02044	-1.2903	-1.37384	1.30772	-0.773613	1.16676	-0.946139	1.24778	0.871735	-1.56248	-0.844875	-1.05666	1.09538	7
PAX_Q6	1.35423	1.08393	1.1877	1.15435	1.18573	-1.31688	-1.22611	-1.32929	0.95488	1.09619	-0.919505	1.14828	1.03849	1.01775	-0.943675	-0.966254	-1.05039	7
TATA_01	1.31046	1.18773	1.24079	1.03455	1.04083	-1.37041	-1.08505	1.3156	-1.01068	0.981175	-0.715067	1.35837	-0.957032	1.12856	-1.01441	-1.03636	1.26031	7
TCCCRNNRTGC_UNKNOWN	1.21238	-1.05075	1.14161	-1.12725	1.11745	0.73896	-0.91874	1.03873	1.21889	1.22027	1.14252	-1.16634	1.59166	-1.02247	-1.07182	1.37614	-1.08262	7
TCF1P_Q6	1.1337	-1.08808	1.2939	-0.894379	1.04925	-1.33019	-1.32329	1.10027	1.05094	1.20421	-0.930699	1.12267	0.948351	1.07068	-1.22731	1.0624	-1.11135	7
CP2_02	1.23631	1.35701	1.55096	1.06118	1.16566	-1.38604	-1.64173	-1.10089	1.07047	1.03392	-1.05948	1.3244	-1.00055	1.12021	-0.911829	-1.34592	1.09083	7
RACTNNRTTTNC_UNKNOWN	1.48746	1.14655	1.50127	-0.950017	-1.00773	-0.962435	-1.18495	1.1436	1.35818	1.44361	-0.781651	1.26797	1.31208	1.44799	-0.997795	1.03063	-0.782256	7
AR_Q2	1.32442	1.11697	1.76877	-0.87801	0.769233	-1.45011	-1.1621	-1.3446	1.25164	1.19437	-1.04542	1.07547	0.719173	0.844313	-0.800673	1.11322	0.775866	6
HOX13_01	0.941921	1.20182	1.12297	1.06342	1.47255	-1.10962	-0.879419	1.06409	0.726353	-1.06646	-1.04366	-1.20148	0.969672	0.647344	0.795116	1.10057	-0.946081	6
PAX2_02	1.27969	1.03544	1.672	-0.873754	1.12947	-1.19832	-1.37227	-1.11172	0.870478	1.02854	-1.00134	0.770141	0.79603	0.757551	-1.4051	1.04445	0.957108	6
ETS2_B	1.06273	1.28324	1.39327	0.797857	-1.11213	-0.804803	-1.44192	1.23997	0.933396	-1.20586	-0.810614	0.732441	1.01632	1.2163	0.816416	0.923333	-0.81584	6
YATGNWAAT_OCT_C	-1.13602	0.993569	1.43045	0.820974	0.964769	-1.32159	-1.17727	1.38076	0.782539	-1.21171	-1.25701	1.17282	0.805846	0.972458	-1.10209	1.11651	0.918655	6
RREB1_01	-1.26548	-1.10671	1.54585	1.03271	1.33194	-1.38378	-1.32869	1.30671	0.885632	0.959103	0.829134	0.820892	0.835532	0.839997	-1.53698	-0.868406	1.14519	6
YATTNATC_UNKNOWN	-1.21792	-1.01424	1.66457	0.885127	1.03788	-1.31055	-1.25673	1.2743	0.860296	1.05379	-0.991602	0.858403	0.920938	1.03443	-1.23151	0.94865	0.837837	6
CEBPGAMMA_Q6	1.01376	1.06132	1.45826	-0.971134	0.870356	0.635852	-1.18674	-1.24213	1.03447	-1.20687	0.84915	0.917204	0.992032	-0.86183	1.0427	1.04339	-0.910587	6
E2F1_Q3	-1.44562	-1.45179	1.27571	-1.17266	-1.11297	1.00925	0.874721	1.31933	1.36166	-1.05143	2.11499	0.636175	2.0342	0.781751	0.893919	1.93598	-1.71893	6
TTF1_Q6	1.33538	1.17284	1.57102	0.918913	-0.975922	-1.35604	-1.30301	1.04148	0.880931	-1.16045	0.963503	1.01583	0.846325	-0.977758	-1.47698	1.05727	0.880325	6
RYTAAWNNNTGAY_UNKNOWN	0.934813	1.46001	1.47046	0.865691	-1.09058	-1.04624	-1.2417	1.13912	0.88408	1.01489	-0.780396	1.57843	-0.939878	1.56478	-0.709219	0.721302	0.891865	6
GATA1_03	1.20712	1.38435	1.90476	0.794149	1.07623	-1.2833	-1.44642	-1.10298	-0.888356	1.06187	-0.951968	1.14652	0.829823	0.972372	-1.13014	0.888106	1.3278	6
RGAGGAARY_PU1_Q6	1.24417	1.18541	1.52295	1.12344	1.05736	-1.38061	-1.43404	1.03758	0.853471	-1.19316	-0.94458	0.973226	0.814974	0.895864	-0.88594	-1.10087	0.908679	6
ELK1_02	1.10515	0.861649	1.24667	-0.982547	1.17348	0.863612	-0.805243	1.29435	1.14594	-1.0491	1.03336	0.898873	1.41521	-1.2273	-1.52836	1.21415	-0.685255	6
EN1_01	1.15388	-1.02035	1.53826	-1.05412	0.906143	-1.72787	-1.07302	-1.38646	1.18467	1.06495	0.725331	0.92562	0.805903	0.986056	-1.29933	1.13129	1.06168	6
NRF2_Q4	1.31015	1.17973	1.68355	0.910383	1.04714	-1.35537	-1.49282	1.02181	-1.02198	1.17862	-1.19503	0.846284	-0.944076	1.07443	0.984642	-0.914332	0.771505	6
HOXA4_Q2	1.21189	1.13028	2.06375	0.93359	1.03529	-1.30716	-1.15942	-1.24629	1.01955	-1.05619	-1.29538	1.08626	0.710493	0.778084	0.924521	1.03995	-1.14705	6
E2F_Q6	-1.43171	-1.47295	1.21467	-1.12961	-1.11741	1.05587	0.931021	1.31329	1.3915	-1.18713	2.33282	0.654898	2.26379	0.746935	1.47646	2.02027	-2.16572	6
SGCGSSAAA_E2F1DP2_01	-1.37731	-1.40381	1.15968	-1.18054	-1.02317	0.978104	0.940545	1.33548	1.32286	-1.10621	2.29321	0.708182	2.15467	0.829598	0.934192	2.04328	-1.99552	6
NFE2_01	1.05106	1.14623	1.59162	1.10451	0.913631	-1.59569	-1.54953	1.10573	1.01831	1.1172	-1.42141	0.961144	-1.31896	0.814911	-1.20385	-1.39455	0.93715	6
TAANNYSGCG_UNKNOWN	0.985142	-0.987376	0.638623	-1.12977	1.37649	-0.647303	-0.943718	1.06422	1.18875	-1.32534	1.5374	1.43325	1.59485	0.71475	-1.07192	1.02518	0.94024	6
E2F1_Q6_01	-1.28237	-1.44432	1.28479	-1.11923	-1.10621	0.999841	0.810353	1.19695	1.30939	-1.37037	2.30573	0.905388	2.04039	0.954519	1.56626	1.91768	-1.80673	6
FXR_IR1_Q6	-1.19537	1.085	1.59435	1.00983	-1.1131	-1.19708	-1.28188	1.1922	-0.782334	1.36613	0.961549	1.12063	1.0472	1.03051	-1.1239	0.872984	0.750336	6
MAX_01	-1.32581	1.02567	1.24667	-1.0232	1.01322	-0.713572	-1.00994	1.25773	0.7798	0.973668	1.1333	1.06289	1.40648	1.15298	-0.882634	-0.951362	0.693157	6
EVI1_05	1.17548	1.10503	1.60568	-0.611631	1.17058	-1.39521	-1.11127	-1.28528	-1.14713	-0.964337	0.972588	1.30349	0.875862	1.05742	1.69528	0.982857	1.14357	6
USF_02	1.09839	1.09969	1.6261	-0.905362	0.983751	-0.866678	-1.14109	1.21771	1.15232	1.13317	-0.920247	1.1872	1.02004	0.980765	-0.948876	-1.04183	0.938481	6
E2F_Q3	-1.32573	-1.3837	1.17705	-1.16274	-1.07272	1.12693	0.867341	1.44246	1.4332	-1.09883	1.95988	0.733413	2.18149	0.9844	1.40551	1.84566	-1.61653	6
HP1SITEFACTOR_Q6	1.16523	-1.12089	1.33267	-1.21513	1.07743	-1.49903	-1.17527	1.29909	1.00461	1.11151	-1.15228	0.985206	1.23407	0.979637	-1.07951	0.982513	1.04738	6
TAL1ALPHAE47_01	1.22893	1.11823	1.85876	0.809199	1.17673	-1.27729	-1.05117	1.03258	1.0405	1.16547	-0.811608	1.07916	-0.966089	0.987689	-1.32774	0.885739	-0.970699	6
COUP_DR1_Q6	1.22156	1.11612	1.25114	0.990614	-1.28373	-1.26992	-1.18497	-1.19316	0.988836	1.08571	-0.958202	1.1691	0.823842	1.37493	-0.871056	1.20186	0.829974	6
EVI1_02	1.42381	1.0355	1.67666	0.866291	1.27258	-1.60577	-1.38372	1.08509	-1.0722	1.22034	1.21773	1.242	-0.790056	0.981339	-0.792354	-0.67527	1.00093	6
STAT5A_04	1.20922	1.02956	1.53542	-1.1552	1.16841	-0.887638	-1.21375	1.13108	1.1404	-0.988088	0.961362	1.25742	-0.778588	1.15167	-0.935411	1.13252	0.94805	6
PITX2_Q2	1.17259	1.19887	1.81107	-0.81844	1.20381	-1.33868	-1.17019	1.27918	1.12982	1.37665	-0.944325	1.04515	0.976837	1.31388	-0.995795	-0.887838	0.812297	6
FOXO4_01	1.3277	1.05069	1.52243	-0.856068	1.08481	-1.42012	-1.19178	1.35112	1.24702	1.04885	-1.15215	1.05034	1.02551	-1.08877	-0.986383	1.03426	1.39943	6
E2F1_Q3_01	-1.2839	-1.26087	1.48124	-0.950849	1.25995	0.822268	-0.994465	1.29427	-0.891898	1.10589	1.29396	1.05658	1.6033	0.825743	1.41519	1.35425	-1.38361	6
SRF_C	1.61405	1.54481	1.6795	1.08205	1.07321	-1.04387	-0.950346	1.35129	1.18189	0.984835	-0.88978	1.23053	-0.973821	0.882194	-1.00465	1.19287	-0.924341	6
E2F1_Q4	-1.01276	-1.24321	1.41057	-1.11048	1.18259	0.913758	-0.806454	1.09915	1.22565	-1.18881	1.64289	1.07402	2.06016	1.00708	1.48761	1.82209	-1.32041	6
SREBP1_02	1.42518	1.08101	1.35362	1.11495	1.08693	-0.93083	-1.35611	-1.17937	0.81454	1.18426	-1.22567	0.945358	1.0826	1.24886	-1.00882	-0.737317	1.07677	6
GATA1_04	1.29924	1.42712	1.44394	1.08368	1.1976	-1.524	-1.26508	1.25267	-0.988383	0.977939	-1.07713	1.11963	-0.803716	1.07748	-1.29999	0.786064	1.3615	6
GKCGCNNNNNNNTGAYG_UNKNOWN	1.03617	-0.870596	0.622842	-1.08993	-0.822257	1.02521	0.594512	1.35451	1.50324	1.35543	1.4064	-1.1926	1.34856	0.751493	1.4735	0.770235	-0.872777	5
STAT3_01	1.06448	1.2143	1.65873	0.709899	-1.00482	NA	NA	-1.14459	0.854584	-1.07892	NA	1.40535	-1.19407	0.830323	-1.37109	NA	1.37978	5
FREAC7_01	1.37109	1.28188	1.83747	0.70423	0.861205	-1.53932	-1.20158	-1.26696	1.15184	1.15357	0.824412	0.973127	0.920706	-0.893702	1.12714	-0.995828	0.826394	5
ETS_Q4	1.33183	1.36944	1.48798	0.774726	1.00915	-1.02924	-1.4017	-1.11262	0.921906	1.05806	1.08642	0.88462	1.0591	0.861624	-0.880387	-1.49438	1.06386	5
EVI1_03	1.47226	0.92359	1.32203	-0.857001	1.15161	-1.23799	-1.21016	0.884363	-1.31458	0.936987	1.063	1.00065	0.750021	1.02907	-1.38508	0.692359	0.982149	5
GABP_B	1.31126	1.01912	1.23579	-1.1153	1.24032	0.83149	-0.837148	1.30758	0.996869	-1.22893	0.925583	0.911096	1.14985	1.02922	-1.33122	0.894562	-0.845726	5
EVI1_04	1.35745	1.24328	1.79603	-0.682144	-1.00288	-1.3574	-1.3201	1.27094	0.76936	1.46288	1.30969	1.13295	0.916786	0.929137	-1.25446	1.17954	0.80827	5
E2F_Q3_01	-1.27867	-1.38933	1.29005	-1.16014	0.933387	1.02816	0.852453	1.44247	1.41985	-1.13631	2.33524	0.765803	2.23571	0.840722	1.55201	1.92332	-1.85177	5
USF_01	1.14933	1.16747	1.3865	-0.937125	1.08809	-0.57516	-1.02258	1.15026	1.05019	-1.23455	-1.00287	1.11534	1.26205	0.849038	0.944319	0.853944	0.619025	5
E2F_03	-1.43873	-1.31783	1.0049	-1.20545	0.936325	0.968749	0.711551	1.28983	1.35039	-1.27787	2.29839	0.839448	2.29989	0.995093	2.11671	1.89712	-1.84452	5
RTTTNNNYTGGM_UNKNOWN	0.954629	0.983738	1.55988	-1.04258	0.829169	-1.43397	-1.10646	1.43511	1.24434	1.30646	-1.47563	0.794336	1.23552	1.29019	-1.55011	1.07585	1.01496	5
E2F1_Q4_01	-1.29747	-1.3998	1.23419	-1.1824	0.988557	1.01135	0.869276	1.46786	1.45304	-1.14563	2.42362	0.718918	2.25259	0.833807	1.59735	1.96182	-1.83636	5
CETS1P54_01	1.21976	1.17591	1.31234	-0.874817	1.00339	0.682658	-1.18287	1.14344	1.19257	-1.28281	1.13184	1.19367	1.23673	-1.236	0.879482	0.948744	-0.609696	5
CEBP_Q3	1.18337	1.38046	1.80486	-0.951851	1.10174	-1.49447	-1.29142	1.24255	1.04071	1.25495	-0.917265	0.941817	0.822801	0.827674	-1.49313	1.14333	1.00535	5
YNGTTNNNATT_UNKNOWN	1.36219	1.00931	1.71576	-0.948977	1.08169	-1.53667	-1.35711	0.952858	1.11269	1.07175	-0.774903	1.08028	0.999178	0.709572	-1.13517	1.11829	1.10435	5
E2F_Q6_01	-1.42894	-1.40867	1.23524	-1.14772	1.13536	1.01761	0.819502	1.42222	1.23773	-1.19111	2.19512	0.701446	2.35966	0.8562	1.79713	1.9521	-1.79923	5
USF_Q6_01	1.23539	1.03626	1.53396	-0.664418	-1.1084	-0.764007	-1.35132	1.48526	0.952205	1.10025	1.20821	1.33758	0.803725	0.948096	1.24649	-1.08686	1.02583	5
SRF_01	1.60156	1.56634	1.56617	1.08533	1.2432	-1.22157	-0.761713	0.96066	1.06726	1.03132	0.681554	1.35791	-0.75251	0.965436	-0.94702	1.27787	-1.04974	5
E2F_Q4_01	-1.39417	-1.42674	1.13548	-1.1786	1.03451	1.11864	0.91093	1.37559	1.28307	-1.16918	2.29741	0.655944	2.30441	0.871184	1.6069	2.05327	-1.88844	5
PAX2_01	1.10454	1.1293	1.5046	0.97443	1.09717	-1.07101	-0.979145	1.14993	1.27413	1.31526	0.679833	0.912653	1.2406	-0.60887	-0.701265	1.04748	-0.951213	5
FOXD3_01	1.28431	1.17292	1.80268	0.697386	1.22716	-1.50375	-1.23425	1.35325	1.17024	-1.29474	-1.22211	1.02615	1.05906	0.648769	-1.44436	1.38694	1.25021	5
SRF_Q5_01	1.57025	1.61603	1.65052	0.933475	-1.0111	-1.04092	-0.784153	1.29371	1.01066	1.26325	-1.00131	1.18082	1.06147	1.2604	-1.03951	1.24449	1.35217	5
SRF_Q6	1.59289	1.59179	1.49919	1.0049	1.09458	-1.18042	-0.849267	1.29185	0.941498	1.28303	-0.830173	1.20641	0.903192	0.790226	-1.2203	1.28075	0.917423	4
SRF_Q4	1.55976	1.54442	1.91421	1.04132	0.982869	-1.15168	-1.00373	1.42518	0.962539	1.1649	-0.874796	1.24143	0.976946	0.943202	-1.22429	1.07272	1.18345	4
NRF2_01	1.27756	1.10482	1.37494	-0.771025	1.0585	0.741404	-1.15122	1.22345	1.21034	1.08175	1.25364	1.06131	1.15628	1.0021	1.10261	-0.84883	-0.701976	4
CCAWWNAAGG_SRF_Q4	1.57365	1.57724	1.62497	0.9845	1.1098	-0.995904	-0.638226	1.23364	1.24019	1.35498	0.961365	1.16424	0.739698	0.928593	1.12749	1.29359	-1.07064	3
MCAATNNNNNGCG_UNKNOWN	0.806984	-1.2375	1.59265	-0.797132	0.993427	0.790709	0.656964	1.24982	1.11832	0.946043	1.4311	1.00594	1.36513	1.25327	1.22867	1.07164	0.717395	2
