# Supplementary material for: Cancer cell employs a microenvironmental neural signal trans-activating nucleus-mitochondria coordination to acquire stemness
Source: Signal Transduct Target Ther. 2023 Jul 19;8:275. doi: 10.1038/s41392-023-01487-4 (PMC10354099; doi:10.1038/s41392-023-01487-4)
Supplement: Supplementary file 4 — Supplementary Table 2 [file 41392_2023_1487_MOESM4_ESM.xlsx]

## Sheet: Table S2 Gene lists for PreCOG
Core CRE targets	Core CRE mitochondrial targets	Core CRE nuclear pluripotency targets
NME1	NME1	CCNA2
CCNA2	GARS	HNRNPAB
GARS	SLC25A10	HSP90AB1
HNRNPAB	DARS2	NOLC1
HSP90AB1	SHMT1	SYNCRIP
NOLC1	IMMP1L	TCF3
SYNCRIP	RPIA	HSPD1
TCF3	GPT2	ZNF593
SLC25A10	APOO	PAK1
DARS2	TFAM	MED27
HSPD1	NDUFAF3	MYC
ZNF593	SLC37A4	PELP1
SHMT1	EFHD1	MED15
IMMP1L	MRPS28	SOX2
RPIA	GBAS	SP1
GPT2	PPARGC1B	NANOG
APOO	GK	HMGB1
PAK1	NRF1	ID2
MED27	SLC25A27	JUN
MYC	ADCK2	PRNP
TFAM		KLF4
PELP1		FOS
NDUFAF3		ZHX2
SLC37A4
EFHD1
MRPS28
GBAS
MED15
PPARGC1B
GK
SOX2
NRF1
SP1
NANOG
SLC25A27
ADCK2
HMGB1
ID2
JUN
PRNP
KLF4
FOS
ZHX2
