# Supplementary material for: Cancer cell employs a microenvironmental neural signal trans-activating nucleus-mitochondria coordination to acquire stemness
Source: Signal Transduct Target Ther. 2023 Jul 19;8:275. doi: 10.1038/s41392-023-01487-4 (PMC10354099; doi:10.1038/s41392-023-01487-4)
Supplement: Supplementary file 5 — Supplementary Table 4 [file 41392_2023_1487_MOESM5_ESM.xlsx]

## Sheet: Table S4a RNAi oligos
Name	Sequence (5'-3')
siATF1#1 (Sequence Start)	CAGAGAAGCTGCTCGAGAATG
siATF1#2 (Sequence Start)	GCACAGACCTCTGATGGACAG
siATF1#3 (Sequence Start)	AGTCCTGGAAAATCAAAATAA
shATF1-1F	CCGGCAGCTACTTCTCTGCCACAAACTCGAGTTTGTGGCAGAGAAGTAGCTGTTTTT
shATF1-1R	AATTAAAAACAGCTACTTCTCTGCCACAAACTCGAGTTTGTGGCAGAGAAGTAGCTG
shATF1-4F	CCGGAGTTCAGGGAGCTCACATTTCCTCGAGGAAATGTGAGCTCCCTGAACTTTTTT
shATF1-4R	AATTAAAAAAGTTCAGGGAGCTCACATTTCCTCGAGGAAATGTGAGCTCCCTGAACT
shCREB1-F1	CCGGGCTCGATAAATCTAACAGTTACTCGAGTAACTGTTAGATTTATCGAGCTTTTT
shCREB1-R1	AATTAAAAAGCTCGATAAATCTAACAGTTACTCGAGTAACTGTTAGATTTATCGAGC
shCREB1-F2	CCGGACCAATCCCTTGAGTTATATACTCGAGTATATAACTCAAGGGATTGGTTTTTT
shCREB1-R2	AATTAAAAAACCAATCCCTTGAGTTATATACTCGAGTATATAACTCAAGGGATTGGT
shJUN-F1	CCGGCGGACCTTATGGCTACAGTAACTCGAGTTACTGTAGCCATAAGGTCCGTTTTT
shJUN-R1	AATTAAAAACGGACCTTATGGCTACAGTAACTCGAGTTACTGTAGCCATAAGGTCCG
shJUN-F2	CCGGCGCAAACCTCAGCAACTTCAACTCGAGTTGAAGTTGCTGAGGTTTGCGTTTTT
shJUN-R2	AATTAAAAACGCAAACCTCAGCAACTTCAACTCGAGTTGAAGTTGCTGAGGTTTGCG
shSP1-F1	CCGGGCTGGTGGTGATGGAATACATCTCGAGATGTATTCCATCACCACCAGCTTTTT
shSP1-R1	AATTAAAAAGCTGGTGGTGATGGAATACATCTCGAGATGTATTCCATCACCACCAGC
shSP1-F2	CCGGCCAGGTGCAAACCAACAGATTCTCGAGAATCTGTTGGTTTGCACCTGGTTTTT
shSP1-R2	AATTAAAAACCAGGTGCAAACCAACAGATTCTCGAGAATCTGTTGGTTTGCACCTGG
shNRF1#F2	CCGGCCGTTGCCCAAGTGAATTATTCTCGAGAATAATTCACTTGGGCAACGGTTTTT
shNRF1#R2	AATTAAAAACCGTTGCCCAAGTGAATTATTCTCGAGAATAATTCACTTGGGCAACGG
shNRF1#F3	CCGGGCGTAAGTACAAGAGCATGATCTCGAGATCATGCTCTTGTACTTACGCTTTTT
shNRF1#R3	AATTAAAAAGCGTAAGTACAAGAGCATGATCTCGAGATCATGCTCTTGTACTTACGC
shNANOG#F1	CCGGGCTTTGAAGCATCCGACTGTACTCGAGTACAGTCGGATGCTTCAAAGCTTTTT
shNANOG#R1	AATTAAAAAGCTTTGAAGCATCCGACTGTACTCGAGTACAGTCGGATGCTTCAAAGC
shNANOG#F2	CCGGCCTAAACTACTCCATGAACATCTCGAGATGTTCATGGAGTAGTTTAGGTTTTT
shNANOG#R2	AATTAAAAACCTAAACTACTCCATGAACATCTCGAGATGTTCATGGAGTAGTTTAGG
shGFP-F	CCGGTACAACAGCCACAACGTCTATCTCGAGATAGACGTTGTGGCTGTTGTATTTTT
shGFP-R	AATTAAAAATACAACAGCCACAACGTCTATCTCGAGATAGACGTTGTGGCTGTTGTA
shNC-F	CCGGGCGCGATAGCGCTAATAATTTCTCGAGAAATTATTAGCGCTATCGCGCTTTTT
shNC-R	AATTAAAAAGCGCGATAGCGCTAATAATTTCTCGAGAAATTATTAGCGCTATCGCGC
shADRB2-2F	CCGGCCTCAAGACGTTAGGCATCATCTCGAGATGATGCCTAACGTCTTGAGGTTTTT
shADRB2-2R	AATTAAAAACCTCAAGACGTTAGGCATCATCTCGAGATGATGCCTAACGTCTTGAGG
shADRB2-3F	CCGGGCCATCAACTGCTATGCCAATCTCGAGATTGGCATAGCAGTTGATGGCTTTTT
shADRB2-3R	AATTAAAAAGCCATCAACTGCTATGCCAATCTCGAGATTGGCATAGCAGTTGATGGC

## Sheet: Table S4b Primer_QPCR
Gene	Primer1_F (5'-3')	Primer1_R (5'-3')	Primer2_F (5'-3')	Primer2_R (5'-3')
ATF1	AGGACTCATCCGACAGCATAG	TTCTGCCCCGTGTATCTTCAG	ACTCCCATCTATCAGACTAGCAG	CCTGGACTTGCCAACTGTAAG
ATP5A1	TGCAAGGAACTTCCATGCCTC	CGCCCAGTTTCTTCAAGATCAA	GTATTGCCCGCGTACATGG	AGGACATACCCTTTAAGCCTGA
BLM	CAGACTCCGAAGGAAGTTGTATG	TTTGGGGTGGTGTAACAAATGAT	GGACCTTGACACCTCTGACAG	GGATTCAGCTCCTGCATACTCA
BMI1	CACCTGATGTGTGTGCTTTGTGG	TGGTCTGGTCTTGTGAACTTGGA	TTGATGTCATGTATGAGGAGGAACC	GCTAGGCAAACAAGAAGAGGTGGA
BRAF	TCATAATGCTTGCTCTGATA	GGCCAAAAATTTAATCAGTG	TGGGGAACGGAACTGATTTTTC	TTTTGTGGTGACTTGGGGTTG
CDK4	ATGGCTACCTCTCGATATGAGC	CATTGGGGACTCTCACACTCT	TCAGCACAGTTCGTGAGGTG	GTCCATCAGCCGGACAACAT
COX7B	GAAGCGAATTGGCACCAAAG	GTGGCTCCACTAGCTAATAC	CTTGGTCAAAAGCGCACTAAATC	AAAATCAGGTGTACGTTTCTGGT
COX7C	GTGCCGCCATTTCATCTGTC	AGGGTGTAGCAAATGCAGATCC	GGTCCGTAGGAGCCACTATGA	GTGTCTTACTACAAGGAAGGGTG
CYB5B	AAACCTGCCTCAGTAGAGTC	CAGGCTCAAACGATAGGTTC	TGGGCGAGTCTACGATGTCA	GCTTTCACTTGCATCTACACCA
CYCS	CTTTGGGCGGAAGACAGGTC	TTATTGGCGGCTGTGTAAGAG
DHX58	GCCCTCGGGGTATCATCTTC	CCCGGATGTCCACAGTCTG	GGGCCTCCAAACTCGATGG	TTCTGGGGTGACATGATGCAC
DRP1	CTGCCTCAAATCGTCGTAGTG	GAGGTCTCCGGGTGACAATTC	TCACCCGGAGACCTCTCATTC	GGTTCAGGGCTTACTCCCTTAT
EFHD1	CCTGGAGAGCATGTTCAAACT	GCTTGGACCTTGGCTTCAAA	AGGGTGTCAAAGGTGCCAAGA	GAGTTTCTGGAAGGCTGCCTG
ESRRA	AGGGTTCCTCGGAGACAGAG	TCACAGGATGCCACACCATAG	GAGATCACCAAGCGGAGACG	ATGAGACACCAGTGCATTCAC
EXOSC8	GGAACCTCTGGAGTATTACAGGA	TGAACCGATGTTGACAGTTGTG	CGGTTCAATTAGTACCGCAGAT	ACGTATCCTTTATCAGGGGCAT
FIS1	GTCCAAGAGCACGCAGTTTG	ATGCCTTTACGGATGTCATCATT	GATGACATCCGTAAAGGCATCG	AGAAGACGTAATCCCGCTGTT
FOS	CCGGGGATAGCCTCTCTTACT	CCAGGTCCGTGCAGAAGTC	GAATTAACCTGGTGCTGGAT	GAACACACTATTGCCAGGAA
G0S2	GCCTGATGGAGACTGTGTGCAG	TCCTGCTGCTTGCCTTTCTCCT	CCTGATGGAGACTGTGTGCAG	CTGCTGCTTGCCTTTCTCCT
GALNT6	ACAGCGTCCTACACACCAC	CTTCTCCTTTAGGTGCTCCTCT	CTGTTCTCCATAAACCAGTCCTG	CGCTGGCAAAGGCATTGAAA
GAPDH	CTGGGCTACACTGAGCACC	AAGTGGTCGTTGAGGGCAATG	ACAACTTTGGTATCGTGGAAGG	GCCATCACGCCACAGTTTC
GINS2	CCCTGGTTTACCCGTGGAAG	GGGAGCAGGCGACATTTCT	CCAATGCCCAGCCCTTACTAC	CTGCCTTCGGGATGTTGTCT
HMGA1	AGCGAAGTGCCAACACCTAAG	TGGTGGTTTTCCGGGTCTTG	TCCAAGAAGGCATCCGCATT	AGGAGCAGGTGGAAGAGTGA
HMGB1	TATGGCAAAAGCGGACAAGG	CTTCGCAACATCACCAATGGA
HNRNPAB	ACCGAGAACGGACATGAGG	GCCACCAACGAACATTTTTCC	ATTGAGGCCATTGAATTGCCA	GGCCACCTTGATCTCACACTT
HSP90AB1	ATGCCTGAGGAAGTGCACCAT	CCAGACTTGGCAATGGTTCCC
HSPD1	ATGCTTCGGTTACCCACAGTC	AGCCCGAGTGAGATGAGGAG
ID2	AGTCCCGTGAGGTCCGTTAG	AGTCGTTCATGTTGTATAGCAGG	TGCAGCACCTCATCGACTACA	TCTGGTGATGCAGGCTGACA
IFI44L	AGCCGTCAGGGATGTACTATAAC	AGGGAATCATTTGGCTCTGTAGA	ACAGAGCCAAATGATTCCCTATG	TCGATAAACGACACACCAGTTG
IFIH1	TCGAATGGGTATTCCACAGACG	GTGGCGACTGTCCTCTGAA	GCCCGCTACATGAACCCTG	CAGCAATCCGGTTTCTGTCTT
IL6	CCTGAACCTTCCAAAGATGGC	TTCACCAGGCAAGTCTCCTCA	GGCACTGGCAGAAAACAACC	GCAAGTCTCCTCATTGAATCC
JUN	TCCAAGTGCCGAAAAAGGAAG	CGAGTTCTGAGCTTTCAAGGT	TCGACATGGAGTCCCAGGA	GGCGATTCTCTCCAGCTTCC
KLF4	CGGACATCAACGACGTGAG	GACGCCTTCAGCACGAACT	CTGCGGCAAAACCTACACAA	GGTCGCATTTTTGGCACTG
MED15	ATGGACGTTTCCGGGCAAG	GCATCCTCGATTTGACTGACCA
MED27	ATGGCGGACGTGATAAATGTC	ATCCTTCAGGCAGTCGAACAC
MFF	ACTGAAGGCATTAGTCAGCGA	TCCTGCTACAACAATCCTCTCC	CACCACCTCGTGTACTTACGC	GTCTGCCAACTGCTCGGATTT
MFN1	TGGCTAAGAAGGCGATTACTGC	TCTCCGAGATAGCACCTCACC	GAGGTGCTATCTCGGAGACAC	GCCAATCCCACTAGGGAGAAC
MFN2	CTCTCGATGCAACTCTATCGTC	TCCTGTACGTGTCTTCAAGGAA	GGCCCAACTCTAAGTGCCC	AAGTGCTTTTCCGTCTGCATC
MIEF1	CACGGCCATTGACTTTGTGC	TCGTACATCCGCTTAACTGCC	CTGAGCCATTCGGGGAAAAGG	CAGGCCCGTCTTCATGTCC
MRPS28	GAAAGTGGTAGTTCCAATGCCA	CCGTCCAATGACCAGTTTATCC	TAAACTGGTCATTGGACGGATCT	CCAGGAACCTAGACGTAAGTTCA
MYC	GGCTCCTGGCAAAAGGTCA	CTGCGTAGTTGTGCTGATGT	GCCACGTCTCCACACATCAG	TGGTGCATTTTCGGTTGTTG
NAMPT1	CGGCAGAAGCCGAGTTCAA	GCTTGTGTTGGGTGGATATTGTT	AATGTTCTCTTCACGGTGGAAAA	ACTGTGATTGGATACCAGGACT
NANOG	TCACCTATGCCTGTGATTTGTGG	GGGACCTTGTCTTCCTTTTTTGC	CCGAAGAATAGCAATGGTGTGAC	GGACTGGATGTTCTGGGTCTGGT
NDUFAF4	TCCTGCGAGAGCAGATTAGTC	CGGCAATCTGAATTCCTTCGG	TAGTGATTCGCGGTATCAGGA	GCAGCTTTTACCTGCAAGGAA
NME1	AAGGAGATCGGCTTGTGGTTT	CTGAGCACAGCTCGTGTAATC	GGACTACAGTGCTAAGATGCTG	GCTGGACCCCATCTGGTTTG
NMNAT2	ACGGTGATGCGGTATGAAGAG	CACCTCCATATCTGCCTCGTT	CACCTGTGATCGGACAGCC	GTGCCCAGATTGGCATTCTC
NOCL1	TTCCTGCGCGATAACCAACTC	CCTGTAACTTTCGCTCTGGGA
NR2E1	CGGATCAACAAGCCGCATTTT	CTTCGGATGCTCCGTTTGAAA	GAATGGGACCCCAATGTATCTCT	GCACACTCTTAGCCCACTTGAT
NRF1	AGGAACACGGAGTGACCCAA	TATGCTCGGTGTAAGTAGCCA	GCTGATGAAGACTCGCCTTCT	TACATGAGGCCGTTTCCGTTT
OAS1	TGTCCAAGGTGGTAAAGGGTG	CCGGCGATTTAACTGATCCTG	AGCTTCGTACTGAGTTCGCTC	CCAGTCAACTGACCCAGGG
OPA1	TGTGAGGTCTGCCAGTCTTTA	TGTCCTTAATTGGGGTCGTTG	CGACCCCAATTAAGGACATCC	GCGAGGCTGGTAGCCATATTT
PDE4B	AACGCTGGAGGAATTAGACTGG	GCTCCCGGTTCAGCATTCT	AGATGAGCCGATCAGGGAAC	CCTGTCTTTCTGGGTAGGAGA
PELP1	TTTGCTGCAACCTCGAACG	CCGCAATAGGCACATGAGC
PHC1	GTGCCTCTAGCCTCCCAAC	CCTTACTGCCAAGTTCTGAACC
POLA1	AAAGATCCATTGGAGCTTCACC	TCAGCACGTTTAAGAGGAACAG	AGAAGCTCGCAGTGACAAAAC	AGGTGGTGGAGTTATTTGAGGT
POU5F1	GCCCGAAAGAGAAAGCGAACC	CCCCCTGAGAAAGGAGACCCA	TCTCAGCTCACTGCAACCTCCG	ACCTTCCCAAATAGAACCCCCA
PPARA	ATGGTGGACACGGAAAGCC	CGATGGATTGCGAAATCTCTTGG	TTCGCAATCCATCGGCGAG	CCACAGGATAAGTCACCGAGG
PPARG	ACCAAAGTGCAATCAAAGTGGA	ATGAGGGAGTTGGAAGGCTCT	TACTGTCGGTTTCAGAAATGCC	GTCAGCGGACTCTGGATTCAG
PPARGC1A	TCTGAGTCTGTATGGAGTGACAT	CCAAGTCGTTCACATCTAGTTCA	GCTTTCTGGGTGGACTCAAGT	GAGGGCAATCCGTCTTCATCC
PPARGC1B	GATGCCAGCGACTTTGACTC	ACCCACGTCATCTTCAGGGA	CAGGCGATGGTGCAACTCATA	CAGAGCACGTCTTGAGCCA
PSMB9	GGAGGTCAGGTATATGGAACCC	CCTGGCTTATATGCTGCATCC	GGTTCTGATTCCCGAGTGTCT	CAGCCAAAACAAGTGGAGGTT
PSMC3IP	GTGTTCGGGAACCTACAGCG	TGGTCCTGATCCGCAAAATAGA	TCAAGTCCTAGATGGCAAAATCG	CTGCACCTTAGCAGTGAGGG
RFC3	GTGGACAAGTATCGGCCCTG	TGATGGTCCGTACACTAACAGAT	CTTCCTTCACAACTGGCTCAT	TGCAGGCTTCACACATAAGCA
RRM2	CACGGAGCCGAAAACTAAAGC	TCTGCCTTCTTATACATCTGCCA	GTGGAGCGATTTAGCCAAGAA	CACAAGGCATCGTTTCAATGG
SNAIL	CAATCGGAAGCCTAACTACAGCG	CAGGACAGAGTCCCAGATGAGCA	CAAGATGCACATCCGAAGCCA	GAGAAGGTCCGAGCACACGCC
SOX2	AGCAACGGCAGCTACAGCATG	GGACTTGACCACCGAACCCA	GGTTACCTCTTCCTCCCACTCC	CCATTTCCCTCGTTTTTCTTTG
SP1	ACCACTACCATTTCCATTGC	ACTCCATGGATGAAATGACA	AGTTCCAGACCGTTGATGGG	GTTTGCACCTGGTATGATCTGT
SPC24	GCCTTCCGCGACATAGAGG	CCTGCTCCTTCGCATTGAGA	GAGGACACGACAGTCACAATC	CTGGGGCCATGATGGATGC
STAT3	GATCCAGTCCGTGGAACCAT	ATAGCCCATGATGATTTCAGCAA	CAGCAGCTTGACACACGGTA	AAACACCAAAGTGGCATGTGA
SYNCRIP	CTGGTCTCAATAGAGGTTATGCG	TCCGGTTGGTGGTATAAAATGAC
TCF19	GGGGCGGTGATCTCTACAC	GGGAGTCGGACATTATTGACCA	GTCCGACTCCCAAGAGGTCA	GCAGCAAAGTCCTGAGGCT
TCF3	CCGACTCCTACAGTGGGCTA	CGCTGACGTGTTCTCCTCG	CGCACCAGCAGTACAGATGAG	CAGCTTGGTCTGCGCCTTA
TFAM	ATGGCGTTTCTCCGAAGCAT	TCCGCCCTATAAGCATCTTGA	CCAAAAAGACCTCGTTCAGCTT	CTTCAGCTTTTCCTGCGGTG
TGFB2	CAGCACACTCGATATGGACCA	CCTCGGGCTCAGGATAGTCT	AGAGTGCCTGAACAACGGATT	CCATTCGCCTTCTGCTCTT
TPT1	CATGATTATCTACCGGGACCTCAT	AACCCGTCCGCGATCTC	GAAAGCACAGTAATCACTGGTGT	GCAGCCCCTGTCATAAAAGGT
TYMS	TGGGGCAGAATACAGAGATATGG	TGATGGTGTCAATCACTCTTTGC	CTGCTGACAACCAAACGTGTG	GCATCCCAGATTTTCACTCCCTT
WNT5A	TCGACTATGGCTACCGCTTTG	CACTCTCGTAGGAGCCCTTG	GCCAGTATCAATTCCGACATCG	TCACCGCGTATGTGAAGGC
WNT5B	GCTTCTGACAGACGCCAACT	CACCGATGATAAACATCTCGGG	CATGGCCTACATAGGGGAGG	CTGTGCTGCAATTCCACCG
ZHX2	GGTTCGGACATCACAAGTAGTAG	GGTGTGCCGATTCCTTTCTCT
ZNF593	TGCGCGAGGTACTTCATCG	CTTGTGGTCTTTGGATCGGAA

## Sheet: Table S4c Primer_ChIP
Gene	Forward (5'-3')	Reverse (5'-3')
JUN	CTGCTACCAGTCAACCCCTAA	CATTACCTCATCCCGTGAGC
SOX2-1	ATTGGTCGCTAGAAACCCATTTA	CTCTGCCTTGACAACTCCTGATA
SOX2-2	CCCGTCACATGGATGGTTGT	GCAGCAAACTACTTTCCCCCT
NANOG-2	ACGAGATGGGCACGGAGTA	CAGGTAGTCGACTTCTGGCTTT
NANOG-3	GGTGAGTCTTGGTGGCCTTG	TGGGGCTAGTACATCATGCTTC
MYC-1	ACTTGTTTTAAGGAACCGCCTG	GCAGAGATCATCGCGCCT
MYC-2	GGAAACCTTGCACCTCGGAC	TACTGGCAGCAGAGATCATCG
KLF4	CTCCTGCTTGATCTTGGGGC	GGTCATCAGCGTCAGCAAAG
NRF1-1	GGTTCCTAGGCAAACAAGCCA	CAGGAGACTCCCTCCATCAGAAT
NRF1-2	CCCCTCCAAACCTCTGAAGC	CCATGATGAGGAGGTCGGC
PPARGC1B-1	CCACAGAAATATCCCGGTGCT	AAGTCCTCTGTCCACTATGCG
PPARGC1B-2	TGTTAGCAGGATGGGCTGTG	GGCTGCCCCTCTATCTCTTG
TFAM-1	CTGGCTTGAACTGAGACGCT	TGACGGTCACAAGGGCTGTA
TFAM-2	GAGCTCACACACTATAGATGATCC	ACTCAGACTCAGTGAACATGCC
