# Supplementary material for: Cancer cell employs a microenvironmental neural signal trans-activating nucleus-mitochondria coordination to acquire stemness
Source: Signal Transduct Target Ther. 2023 Jul 19;8:275. doi: 10.1038/s41392-023-01487-4 (PMC10354099; doi:10.1038/s41392-023-01487-4)
Supplement: Supplementary file 6 — Supplementary Table 5 [file 41392_2023_1487_MOESM6_ESM.xlsx]

## Sheet: Table S5 DEG List
shATF1#1_DN	shATF1#1_UP	shATF1#4_DN	shATF1#4_UP	shCREB1_DN	shCREB1_DN	shATF1_DN	shATF1_UP
C1orf112	PLXND1	SCYL3	FAM214B	TBXA2R	PLXND1	C1orf112	OSBPL7
STPG1	PDK4	C1orf112	OSBPL7	IFRD1	RUFY3	STPG1	ALDH3B1
SLC7A2	OSBPL7	STPG1	ALDH3B1	ARSD	WWTR1	PRKAR2B	CALCOCO1
POLDIP2	MAP3K14	DBNDD1	CYB561	BAIAP3	ANK1	E2F2	MVP
AK2	ALDH3B1	PRKAR2B	TMEM159	RWDD2A	RAB27B	ASTE1	RUFY3
FKBP4	ARSD	CROT	SEMA3B	SYT13	SPATA7	ARHGEF5	SLAMF7
ST7	MPND	SCIN	CALCOCO1	FHL1	MSMO1	LZTS1	RAB27B
PRKAR2B	GIPR	PNPLA4	MVP	BIRC3	PTPRU	GUCY1B3	PLEKHH1
TBXA2R	IDS	BAIAP3	RUFY3	GLRX2	PDK3	REEP1	GPR116
RPUSD1	HIVEP2	E2F2	PRDM11	SLAMF7	GPR116	ASNS	WIPI1
TEAD3	MRC2	SYPL1	HSD17B6	HDAC9	TGFBR3	TP73	SREBF1
E2F2	CALCOCO1	RANBP9	FAS	ADAMTS6	KIAA1107	TCF7	NTN4
SCMH1	MVP	LRRC23	SLAMF7	LIMA1	TRIB2	ARG2	SLC24A1
DPF1	RWDD2A	ABCC2	RAB27B	LAMA3	HLTF	KCNK2	SEMA3A
WIZ	RUFY3	NUP160	HERPUD1	RELT	SREBF1	RFX2	SEMA3C
GABRA3	SNAI2	ASTE1	PLEKHH1	CYFIP2	ST6GAL1	KHSRP	NEBL
POLA2	FHL1	FAM65C	TBXAS1	GYG2	VPS9D1	CMTM1	FER1L4
SYT13	ABCC2	HSPA5	TARBP1	DGAT2	SEC31B	PHGDH	OAS1
GRAMD1B	SLAMF7	GEMIN8	CA11	CA11	PIR	IL11	BAMBI
PLEKHO1	IKZF2	ARHGEF5	PDIA5	MTHFD2	RGS17	C19orf26	NRP1
HSD17B6	FAM13B	LAMA3	GOLGA5	LNX1	DPYSL2	CYTH4	MZF1
NCAPH2	ARHGAP31	ZNF280C	SYT1	ALPK1	SCD	TRIB3	HCN2
PRKCH	DNAH5	GYG2	IFI35	PTGS2	HCN2	RASSF2	P2RX6
ARNTL2	RAB27B	LZTS1	IP6K2	EDN1	SUSD2	POLA1	TOM1
GRN	SPATA7	GUCY1B3	MAST4	OSBPL6	GGT5	CDK16	MTMR3
ZCCHC8	RETSAT	ZNF112	GPR116	SLC4A4	TIMP3	PARD6A	APOL1
ASTE1	ZIC2	CS	FSTL3	TCF7	TNRC6B	SLC7A5	PNPLA3
DAPK2	FAM214A	ANKRD44	MNT	ARG2	SLCO4A1	KIAA1199	LIPG
FAM65A	DKK3	TBC1D22B	WIPI1	MPP4	JAG1	RUNDC3B	AMMECR1
RTN4R	CYBA	FAM107B	NDST1	KCNK2	CST4	PTN	HSF4
HDAC9	HHAT	METTL22	MGAT4A	PPP1R15A	LIPG	CA9	SYT17
COL9A2	PLEKHH1	ACSL4	RPS6KA2	CMTM1	POLI	MMD	PLAT
KITLG	IL17RB	INPP5A	LIMS2	YPEL3	STS	TMEM97	MEIS3
ADAMTS6	LAMC2	GRIPAP1	LNX1	CCDC80	ABCD1	WNT5B	PTPRS
RFC2	MXD1	REEP1	SREBF1	RPGRIP1	KLHL4	ENO2	HBP1
NEDD4L	SLC2A3	ASNS	GLI2	IL11	KIAA1199	CD83	COBL
PTCD2	LTK	NCK2	NOTCH3	GADD45B	RNF32	SLC16A10	AGR2
ARHGEF5	HIPK2	SMC1A	ATP2A3	CYTH4	LFNG	SLC29A1	NPDC1
LIMA1	LPAR2	PVR	NTN4	PCK2	AGR2	PCDHB2	LIPA
RAD51	ABCA7	CLCN4	SLC24A1	NTSR1	AKNA	PAPD7	KAZALD1
FOXN3	TAF11	ADAM11	SEMA3A	TRIB3	ALDH3A1	POLR3G	CPEB3
RELT	IFT80	FERMT2	SEMA3C	SNPH	MAP2K6	SLC30A3	DHX58
RASGRF1	PPP2R5B	TIMM21	SEC31B	RNF125	FAM149A	IGFBP2	COL1A1
MPC1	GPR116	RAB7A	PLXNA2	PARD6A	ST3GAL4	EFHD1	ABCC3
LZTS1	BCL3	ANKRD13A	NFKB2	PDGFRL	ACAD10	SLC1A4	SLC22A18
GUCY1B3	TGFBR3	EXOSC5	NEBL	RELB	LPCAT3	CTH	LAMA4
CDH3	SPTB	TP73	N4BP2	CD37	EYA4	KIF21B	FAM46A
DGAT2	WIPI1	UBE2D4	ZCWPW1	CD33	FIG4	HPCAL4	WNT5A
POLD1	LMCD1	RAPGEF3	JMJD4	CAPS	SLC12A7	ENOX1	IFIH1
AHRR	TRIB2	DLGAP4	CADPS2	PLEKHA4	NPHP3	SMAD9	FN1
MCM10	CYBRD1	TCF7	IGSF9	RUNDC3B	PLXNA1	EXOSC8	MLPH
MTHFD2	SREBF1	ARG2	LAT2	SERPINE1	REEP6	EGR1	ID2
NFYC	SIDT1	MEF2C	FER1L4	NMRK1	KYNU	LHX4	RMDN2
ZNRD1	NTN4	ZNF506	DOCK3	CA9	EPAS1	PAEP	GBP3
LRRC40	NUAK1	KCNK2	OAS1	RASSF4	LGALS8	ATF1	PIK3R3
SYT1	SLC24A1	SERTAD4	LTBP4	DNAJC12	MUC5B	ARHGAP9	MUC5B
NAV3	SCARF1	KIAA1467	DNAJB11	RASD1	KIAA1217	G0S2	CTSD
CBFB	SEMA3A	CAD	CERS4	ICAM2	WDR83	MT2A	KIAA1217
RASSF1	SEMA3C	CD82	TBC1D2	HSD17B1P1	IL13RA2	FLNC	PLXDC2
PRR11	PLD1	RRN3	TLL2	SOD3	ACSL3	CHAC1	FMOD
REEP1	FBLN1	CTTN	BAMBI	DNAJC4	IQSEC2	CALML4	SARDH
KCNAB2	NEBL	ALG9	SCD	BIRC2	ATP8A1	MNX1	ATP8A1
ASNS	SYNJ2	TFAP2C	NRP1	COL12A1	TMEM53	DUSP9	SPDEF
TCOF1	TP53INP2	RFX2	MZF1	CD83	TNFRSF19	GINS2	BFSP1
PRKACA	RFX3	KHSRP	C19orf21	TFEB	CASD1	PSMC3IP	L3HYPDH
LIMS2	MOK	ASAP3	HCN2	STC2	CGNL1	RARA	IDUA
HMMR	AACS	CMTM1	P2RX6	PODXL2	CDKN1C	TMCC2	APOL3
AP1M1	CCNT2	SNAP23	TTC28	FHL2	LDLR	RFC3	APOL2
MCM2	LYRM2	PHGDH	HSCB	SLC1A4	ATP8B3	GSTM1	DNAJB9
NLE1	EFR3B	COL9A3	TOM1	GADD45A	ZNF341	DSC2	CGNL1
PTGS2	CD82	IL11	HMOX1	RGS2	ZNF141	PSAT1	RSPH3
BCS1L	LPCAT2	MRPS18A	MTMR3	CTH	GFPT2	LCP1	TRPM4
TUBE1	FER1L4	ERMP1	APOL1	HPCAL4	ITGB4	TMOD1	C19orf66
GTSE1	DOCK9	C19orf26	PNPLA3	HMGCL	PIK3C2B	HMGA1	ZNF341
GRAMD4	KIF9	SUSD2	ABHD4	CREB1	TBC1D8B	TCF19	TNS4
ADD2	C20orf194	CYTH4	ITPK1	TNFAIP3	ZNF767	NRM	TRIM5
FOSL2	DZANK1	CARD10	REC8	MYB	TMEM241	DTNB	VSTM2L
MCM6	OAS1	SH3BP1	NFATC4	KLF9	DSC2	ZNF365	TMTC1
UNG	GMIP	TIMP3	SNPH	PPP4R4	FADS2	CDK15	NAV1
TPD52	OTUB2	TTLL1	LIPG	SMAD9	CCNJL	LEF1	CABLES1
RAP1GAP	NAT14	DHRS2	AMMECR1	EGR1	ABHD17C	TMEM117	PKIB
UBE2T	LAMB1	NELFCD	CHRDL1	CRISPLD1	ENPP2	INHBE	DYSF
SNRPA	PITPNM3	SLCO4A1	ASB9	LHX4	IGFBPL1	GALNT6	FBXL8
POLD3	DPYSL2	TRIB3	FNDC3A	CRY2	FHDC1	CDH24	SCN2A
ARAF	TGFB2	RASSF2	HSF4	ZSCAN20	SPTBN5	JDP2	GALNT5
TP73	EPB41L4B	RBFA	NAGPA	INHBA	CALHM2	TIGD7	ENPP2
OSBPL6	BAMBI	STS	SYT17	ARHGAP9	BMPR1B	GRB7	IL18BP
TNS1	HIVEP1	TBL1X	CORO2B	NR4A1	CCNG2	CTB-55O6.8	SYTL2
SENP1	NRP1	POLA1	CD276	DAW1	ARSG	SLC39A1	SPTBN5
OPHN1	MZF1	PRPS2	PDGFRL	RRP36	COL6A1	MLK4	IFI44L
MOXD1	HCN2	SUV39H1	PLAT	MT2A	SLC27A3	ETNK2	PARP9
SLC4A4	P2RX6	CCDC22	TUBB4A	HRASLS	OSR1	PPFIA4	ACVRL1
SESN1	SUSD2	PLP2	AMH	CPA4	RHOB	RHBDD1	CBLN3
RBL1	GGT5	MTMR8	BBC3	C15orf57	MEIS1	IL17RD	C14orf79
TCF7	SEC14L2	RBBP7	DENND3	CHAC1	NFKBIZ	UCN2	ADAMTS17
ARG2	TRIOBP	PHF16	RABAC1	FOXA1	BOC	DAAM2	MFGE8
MPP4	RAB36	CDK16	MEIS3	PPAN	SSBP2	FAXC	CDH11
COBLL1	DNAL4	NALCN	PTPRS	ZNF426	SHROOM2	ZNF185	GALNS
KCNK2	TOM1	MGRN1	DKFZP761J1410	RFTN1	FAM83A	MRPS28	ARSG
ITGB5	MTMR3	CORO1A	PLEKHA4	MATN2	SHC3	CEP78	MYOM3
P2RX5	APOL1	PARD6A	SCN1B	HSPA12B	PTGES	CCDC15	HSPG2
TAF9	PNPLA3	CRISPLD2	HBP1	ZBED3	GLB1L2	JPH2	SLC27A3
HACE1	TNRC6B	SLC7A5	ZC3HAV1	DCLK1	AKR1C2	TEX30	MEIS1
SLC25A24	DICER1	BCKDK	ADAP1	BEX2	ADAM8	ROBO4	NFKBIZ
IGSF9	DHRS2	KIAA1199	CHN2	SLC2A11	C16orf74	ANKRD40	MYH15
RAD54L	PYGB	GDAP1	GRB10	CAMK1	CNTNAP3B	AFAP1L1	AMT
GNAO1	PTK6	ERI1	COBL	GSTM1	SORBS2	TSPAN33	PNRC1
AAMDC	KIF3B	TUSC3	TSPAN13	FST	USP43	FAM86C1	IGFBP1
RFX2	JAG1	OAZ1	AGR2	SLC43A3	ACSS1	CHAF1B	LRRC27
KHSRP	CST4	ZNF419	DDX58	NREP	GOLGA7B	RRP1	TM7SF2
PPP1R13B	LIPG	APLP1	NPDC1	KRT121P	DEPTOR	FMNL3	GPR158
SLC24A6	POLI	CD33	ABCA2	MAP7	TIMP4	SPC24	LURAP1L
CDIP1	STS	DBP	LIPA	STX11	TNFRSF14	FBLIM1	OBSCN
CMTM1	AMMECR1	TFPT	KAZALD1	KCNK1	GPR153	C2orf48	GRAMD3
BIRC5	ABCD1	ZNF85	FBXW4	ALDH1L2	ZFYVE28	NIPAL1	DEPTOR
SLC9A1	PIM2	RUNDC3B	CPEB3	PLXNC1	KALRN	C3orf67	NMNAT2
ICAM1	KLHL4	PTN	CUEDC2	EDNRB	ABCG1	CXCL1	TNFRSF14
TFAP4	GABRE	TTC26	DKK1	LCP1	SDC3	EXO5	PAFAH2
HAUS4	TSC22D1	PLGRKT	RAPGEFL1	GPNMB	LRRIQ3	GPR98	GPR153
WDR76	HSF4	CA9	RASD1	ARHGAP20	KIAA1841	SLITRK5	HIST1H2BD
PHGDH	NFAT5	GLIS3	DHX58	THBS1	INHBB	CRYL1	KALRN
CLSPN	CCDC113	CCNJ	CNTNAP1	ZNF365	COL6A3	SKA3	PAQR6
CDC45	HAS3	FBXL20	COL1A1	AOX1	C1orf106	GPR176	FBXL13
XYLB	MLYCD	DUSP3	ABCC3	SEMA7A	PPM1L	GPT2	CCDC78
CDC6	ABCC1	MMD	CDR2L	FGF5	ADAMTS9	DHRS13	SLC25A45
SORBS1	SYT17	MAP2K6	WFS1	PDE5A	SMIM14	CYP2S1	PPAP2B
IL11	IQCH	TMEM97	GALNT18	TAPBPL	TM4SF18	SEMA6B	MXRA8
FKBP5	LACTB	TBC1D19	ACCS	INHBE	S100P	SCARA3	MEGF6
TMEM14A	IGDCC4	KLHL5	MDK	JDP2	SPRY1	TTC39C	SGPP2
C19orf26	TMEM87A	CCND1	SLC22A18	SLC27A2	FOXQ1	RNF150	ADAMTS9
ZDHHC8	RHOV	RNF141	CAPRIN2	CYP1A1	SHH	ESCO2	SMIM14
SLC35E4	NIPAL2	NAA40	CYP27B1	TIGD7	ABCA1	CLCN5	CRELD1
CYTH4	PLAT	PSMD9	GPR133	PMAIP1	TCP11L2	RRM2	TLR3
SRRD	DMPK	LTA4H	GOLT1B	GRB7	TMEM135	CALB2	RAET1E
MICALL1	DYRK1B	WNT5B	COL12A1	CTB-55O6.8	RBPMS2	ARNT2	GALNT10
TCF20	ETFB	PARP11	BTN3A3	VAV1	PSCA	TIGD3	TMEM184A
RASL10A	MEIS3	SLC38A1	NEDD9	LMTK3	PLIN4	GPR160	ABCA1
MCM5	PTPRS	VDR	LAMA4	WTIP	POLR2J3	CNIH2	AQP3
ZMAT5	DBP	COPZ1	FAM46A	ECM1	KCTD6	DES	TMEM63C
MYH9	CAPS	CHPT1	LOX	KCNH1	ACOX2	ARHGAP1	ABTB2
FOXRED2	RAB3A	ENO2	RAD50	DUSP10	BDKRB2	APITD1	TCP11L2
PHF5A	AVL9	PAK1IP1	ST8SIA4	EFNA3	HR	ALG10B	FBN1
ZBED4	PON2	SMIM8	WNT5A	ETNK2	ZNF30	FOSL1	TMEM135
AP4S1	HBP1	CD83	HEMK1	2015-03-04	APLF	ACBD7	PLEKHA7
POLE2	LFNG	BMP5	ZBTB47	CSRNP1	CST2	RIMS2	SLFN5
TRIM9	COBL	E2F3	STEAP3	SLIT2	CST1	LMNB2	IGFBP6
CDKN3	GLCCI1	SLC16A10	REEP6	PLAC8	GPRC5C	TYMS	ABCA3
RPS6KA5	AGR2	VEGFA	IFIH1	ANKRD1	GPR37	SRRM3	TRANK1
C14orf93	AHR	SLC29A1	CLIP4	PLCH2	SDR16C5	TMEM107	PCMTD1
PCK2	NMRK1	PCDHB2	EFEMP1	CCDC15	PAQR8	MYADM	BMP1
PCIF1	C5	PAPD7	FN1	ESAM	PDGFD	PHC1P1	ATOH8
GINS1	KIAA1432	MRPS27	MLPH	PPP1R1C	PDE7B	DDN	TMEM150A
MYBL2	NPDC1	POLR3G	ID2	MMAA	JUP	GPR3	INPP5D
NDRG3	LIPA	PDGFRB	RMDN2	ANKAR	NET1	CSF1R	MFSD7
NFATC2	SFXN3	STC2	EPHA4	BEND6	LRRC33	GPR19	STK32A
NTSR1	KAZALD1	KAT2B	ZNF684	ASTN1	SLC6A19	ZNRF3	CLIC3
C20orf27	CPEB3	SLC41A3	GBP3	PSTPIP2	MARCKSL1	ZNF530	PCDH7
TRIB3	ALDH3A1	VIPR1	PIK3R3	SPOCK1	PCCA	PDE4B	SLC16A5
RASSF2	B9D1	SLC30A3	MUC5B	MR1	NR2F1	AMER1	GPR37
FERMT1	DHX58	IGFBP2	CTSD	GDPD1	ZNF619	PAGR1	LAMB2
POFUT1	NAGLU	EFHD1	NRP2	ROBO4	MAMDC4	FAM86B1	FGGY
E2F1	COL1A1	SLC1A4	TNFAIP3	PDLIM3	ZNF354B	TMEM216	RAB43
RBBP8	ABCC3	EPAS1	EPCAM	L3MBTL4	SHISA3	SBK1	PARP14
POLA1	TRIM2	ERRFI1	IFIT3	ADAMTS1	HTR1D	CERKL	SNCG
SCML2	NKX3-2	SLC35D1	IFIT2	EME1	PSTK	SLX4	JUP
TAZ	KIAA1377	CTH	PYROXD2	ALS2CR11	SHISA2	FAM111B	ENDOV
MAGT1	SLC22A18	OLFML3	AVPI1	ELMO1	CALHM3	H1F0	SEZ6L2
CDK16	PPM1H	CRYZ	DUSP1	UBE2L6	RP1L1	SP6	ASPHD1
FGD1	DUSP16	KIF21B	KIAA1217	TMEM171	DNAH2	EVL	YPEL2
N4BP1	ACAD10	HPCAL4	PLXDC2	CREB3L1	PCDH9	MVB12B	LONRF3
ACD	SPSB2	PINK1-AS	TAF12	WDR66	POU3F2	HIST1H4C	SAMD9L
PARD6A	MED23	SLC19A2	SIL1	FAM46B	JAG2	BLM	PARP10
SLC7A5	AIM1	DARS2	CLU	C2orf81	LRRC37B	ZNF695	B3GNT3
USP31	EYA4	ELL2	COIL	CILP2	METTL7A	LPAR1	PSTK
KIAA1199	LAMA4	FAM206A	TRIM6	C9orf116	OLFML2A	GK	C10orf91
OIP5	FAM46A	HSDL2	FMOD	BRSK1	PBX1	MFAP3L	HIST1H2AC
MYEF2	NUDT12	FCF1	BICC1	ZG16B	ZBTB3	ATP1A1OS	BBS12
SGK3	HMGCS1	PGF	NR4A1	ZFPL1	ZNF555	MIR621	ZNF467
TRIM35	ARRDC3	ACYP1	SARDH	NEXN	INSIG1	SNORD17	SATB1
CA2	NPR3	ENOX1	NMI	FCRLB	ANKRD20A5P	KRTAP2-3	MX2
JPH1	DPYSL3	SMAD9	ADCK4	C1orf74	FSIP2	MIR17HG	MEX3B
NDRG1	PDGFRB	EXOSC8	DAW1	ATF3	TMEM63A	FAM72D	DNAH2
MCM4	CPEB4	TGFBI	ATP8A1	PKDCC	AC005154.6	RP11-390P2.4	CSF1
TUBB4A	BCL6	EGR1	SPDEF	C2orf48	HCAR1	RP11-1148L6.5	PLA2G6
LIN7B	KAT2B	ZFP30	PSD4	NIPAL1	SHPK	RP11-488P3.1	FOXO4
PPP1R13L	WNT5A	ZNF549	SH2D3A	IGFN1	TTC30A	YY2	PROS1
RNASEH2A	COL7A1	LHX4	RTN2	NKX6-1	ZNF81	DLEU2	JAG2
SF3A2	HES1	PAEP	BFSP1	CXCL1	ZNF789	LINC00702	SIGIRR
LYL1	IQCG	PQLC1	STAT5A	GPR98	MAGEE1	RP11-122K13.12	METTL7A
SGTA	PLXNA1	SRGN	IFI6	F2RL2	EFCAB2	AC018642.1	C11orf35
SNAPC2	PLSCR4	ATF1	L3HYPDH	GPR85	MUC5AC	FOXD2-AS1	AHNAK2
TIMM44	KLHL24	ARHGAP9	ARMCX1	HNF4G	NPEPL1	RP11-400K9.4	ZNF75D
ASF1B	PLCH1	IL13RA2	CANX	LETM2	TENM3	RP11-85F14.5	INSIG1
FBL	VIPR1	G0S2	HELB	TMEM71	APOL6	NME1	MIR22HG
NUMBL	SLC35F5	PARD6B	IDUA	RP11-213G2.3	AC009948.5	CEBPA	ZNF397
SLC1A5	DNAJC27	TOX2	SDF2L1	HDX	ZMIZ1-AS1	RP11-33B1.1	ZNF70
LIG1	MPV17	ZNF45	APOL3	SLITRK5	NAMPTL	ZNF718	NOXA1
WDR83OS	IFIH1	LYPD3	MPST	CRYL1	AC079807.2	SHANK3	SPRED3
MAST1	FN1	RRP36	TST	APBB1	RP11-175I17.4	PCDHGA11	WNK3
RUNDC3B	ST3GAL5	MEA1	APOL2	NUDT8	RPL36A	PABPC4L	ERI2
CDK6	MLPH	DEK	FOXP2	HID1	CD302	RP11-820L6.1	KPNA5
SP4	ID2	MT2A	DNAJB9	RP11-25K19.1	RP11-274B21.2	RP11-454H13.5	ENTPD7
PTN	QPCT	EFNB2	CGNL1	SLC3A2	UPK3B	TMPO-AS1	SULT1C2
GARS	RMDN2	MCM8	FOXA1	IL7R	FAM86DP	FOXN3-AS1	SELM
CASP2	EPAS1	KDM5C	LDLR	IL12A	RP11-277P12.20	RP11-210M15.2	COL5A2
PCOLCE	PARD3B	HECTD3	RSPH3	ATOH8	MIR210HG	RP11-673C5.1	TMEM231
PLOD3	SCP2	UXT	PXDN	PARM1	SMURF2P1	CTD-2256P15.2	SAMD9
EZH2	SWT1	TIMM17B	TRPM4	CPT1C	DSTNP2	RP5-1028K7.2	LYRM5
MEST	OLFML3	FAM78A	C19orf66	SCN9A	RP11-234K19.2	RASSF5	ASIC3
URGCP	SIPA1L2	GNAZ	EPS8L1	METTL7B	RP11-54F2.1	LINC00669	TTLL3
SPIN1	KDM5B	CPA4	ZNF341	ZNF296	PCDHGB7	S1PR2	HOMEZ
LHX6	GBP3	PODXL	SH3BP5	HOXB9	NOX5	RP11-15H20.5	MYL5
TBC1D13	GBP1	RABL5	TNS4	PLAC1	TMPO-AS1	RP6-99M1.2	NPEPL1
NCS1	PIK3R3	FLNC	TRIM5	PKIA	RP11-192H23.4	RP11-351I21.11	NPTXR
CA9	BLZF1	TMOD2	DLG4	JUNB	LINC00261		APOL6
APBA1	C1orf63	CHAC1	MATN2	APLN	RP11-299H22.5		RP11-24F11.2
PDLIM1	MUC5B	CALML4	VSTM2L	ZNF57	RP5-1142A6.9		RP4-717I23.3
ATRNL1	CTSD	CDKN2D	CCNA1	ZFAND4	ERVK13-1		ERCC6
ERLIN1	PKD2	SH3BP4	TBC1D8B	THAP2	GS1-358P8.4		PSMG3-AS1
LZTS2	PGF	ELOF1	TMTC1	SEZ6L2	NOTCH2NL		SGK110
LHPP	IFT43	STK33	E2F5	DDIT3	RP11-342K6.1		LINC00472
UBE2S	LTBP2	GDF15	FST	GOLGA8A			RNF103
ICAM2	YPEL5	ZBTB46	NAV1	CATSPER1			AC007405.6
SYNGR2	KIAA1217	MNX1	CABLES1	POLD4			PSMB9
CYTH1	PLXDC2	UCK1	CYP2J2	SPHK1			CD302
VAT1	RNF170	EIF2S3	OASL	ACBD7			RP13-463N16.6
MPP2	FMOD	ZNF426	AGAP2	RIMS2			FAM86DP
MMD	PTGFR	SLC6A8	PAN2	RNF152			IFITM10
TMEM97	ITPR2	DUSP9	PKIB	BDNF			RP11-211G23.2
NMU	WDR83	CASZ1	DYSF	PPFIA3			RP4-555D20.2
AADAT	SARDH	ZNF141	FBXL8	NAP1L5			SLC25A53
NEIL3	RAP2C	GINS2	CCDC102A	CD163L1
WHSC1	PFKFB2	PSMC3IP	KCNK1	ALS2CL
TMEM109	MXD4	RARA	GLUL	HES7
PVRL1	ARHGAP40	ZNF132	PLXNC1	GATA2
ELMOD1	NCOA3	C19orf40	ZFHX2	PLD6
LEPREL2	PARD6B	EMILIN2	ADAMTS7	RP11-756P10.3
ASIC1	PMEPA1	PER2	SCN2A	TMEM86B
ELK3	IQSEC2	RPA1	GALNT5	C7orf41
WNT5B	ATP8A1	SERPINF1	KLF4	HIST1H2AC
FOXM1	F13A1	WBP2	ENPP2	TMEM136
ARHGDIB	SPDEF	TMCC2	NOV	PYCR1
EIF2B1	SOX4	KIAA1704	IGFBPL1	GPR19
COPS7A	ATXN1	RFC3	CPEB2	CCBE1
ENO2	AHNAK	LRRIQ1	IL18BP	EPHA10
RP11-22B23.1	IRF1	TMEM254	SYTL2	C19orf71
FBXO5	BMP4	MICAL2	DDX60	NOG
FANCE	PAX8	GSTM1	SORL1	ST6GALNAC3
MCM3	BFSP1	EMP1	SQRDL	ADAP2
PHACTR1	MMP24-AS1	DDB2	SPTBN5	KCNQ3
CD83	TMEM53	DSC2	IFI44L	HIST2H2BE
GMNN	NR1D1	COL4A2	IFI44	F8
SLC16A10	CFP	KDELC1	PARP9	INPP5J
PTK7	L3HYPDH	ETS1	ARHGAP24	NR2F2
SLC29A1	PLEKHG3	PSAT1	HERC6	PAGR1
PCDHB2	EVI2A	KIAA1009	HERC5	GCNT1
PAPD7	IDUA	PRR5L	FRAS1	WNT7B
NNT	TNFRSF19	USP37	USO1	DUSP28
LOX	RBM48	APPL2	TAPBPL	ZDHHC11
ARSB	CASD1	DRAM1	ACVRL1	ALKBH2
THBS4	APOL3	LRCH1	MAP3K12	SP6
POLR3G	APOL2	RCBTB2	CBLN3	STK31
GNPDA1	APOBEC3F	LCP1	RTN1	SERTAD1
ERGIC1	CPA4	TMOD1	C14orf37	C9orf169
BCHE	PODXL	SLC2A8	C14orf79	SERPINA1
SLC4A3	DNAJB9	LMX1B	DISP2	VEPH1
DGUOK	CGNL1	TMEM63B	NEIL1	ZNF695
TTL	FAM63B	HMGA1	ADAMTS17	NRARP
TFCP2L1	EPB41L4A	TCF19	MFGE8	GPRASP1
ACVR1	ARHGEF6	IER3	ARMC5	PDCD4-AS1
SLC30A3	SAT1	PGBD1	NLRC5	SAMD5
SNX17	ATP8B3	NRM	CDH11	FAM229B
APC2	C6orf203	FHDC1	GALNS	ATP1A1OS
RTN4	RSPH3	CTDSPL2	ARSG	LAYN
LOXL3	PGPEP1	SMAD6	SECTM1	FAM196B
IGFBP2	TRPM4	STRA6	PMAIP1	AARD
EFHD1	COL5A1	DTNB	IFITM3	PSENEN
FHL2	PNPLA7	KIF11	ATHL1	KRT81
PASK	LAMA5	ZNF365	TMEM50B	DIO2
ODC1	FIBCD1	CDK15	LMTK3	SNORD17
SDC1	C19orf66	MNS1	MYOM3	KRTAP2-3
SLC1A4	SYNE1	SEMA7A	SYTL1	AC016747.3
WIPF1	LATS1	HERC3	HSPG2	CGB8
CAPZA1	ZNF341	BBS7	RFX5	NUTM2D
RHOU	GFPT2	LEF1	GOLPH3L	METTL12
SRM	TNS4	FBN2	SLC27A3	ACSM4
MAD2L2	PEX11B	B4GALNT3	OSR1	HOMEZ
GADD45A	PIAS3	TMEM117	MEIS1	RP1-152L7.5
CTH	LGALS3	NDUFA9	ANKMY1	RP11-465B22.3
KIF21B	PPARG	INHBE	GMPPA	AC007405.2
MAP7D1	TRIM5	MTMR6	LIMD1	RP11-24F11.2
HPCAL4	EFR3A	GALNT6	NFKBIZ	MIR137HG
BMP8B	PTPRE	RAB20	COL8A1	SFTA1P
RIMS3	ITGB4	CDH24	MYH15	RP11-384K6.2
KLHL12	KDM6B	JDP2	AMT	AC005682.5
CDC20	LPIN3	TIGD7	MANF	RP11-398K22.12
CNN3	VSTM2L	PRPSAP2	PNRC1	ZNF674-AS1
STMN1	USPL1	NPEPPS	IGFBP1	APCDD1L-AS1
RPS6KA1	PIK3C2B	RPRD1A	IGSF1	RP11-564C4.6
ARID1A	MORC4	GRB7	PPAPDC1B	LINC00702
CD3EAP	C1QTNF6	CTB-55O6.8	SYBU	RP11-458D21.1
MESDC2	ZNF767	GEMIN7	SHC3	RP11-30P6.6
IFT46	TMTC1	SYPL2	COMMD3	RP4-639F20.1
MYB	ZFC3H1	NME7	LRRC27	AC018642.1
DCLRE1B	BHLHE40	ILDR2	ST14	AC073130.1
PHF19	IL6ST	ABL2	HYOU1	hsa-mir-6723
ACOT2	NAV1	XPR1	B3GAT3	RP11-85F14.5
PPP4R4	KCTD1	PRUNE	MPZL2	CTD-2021J15.2
EPCAM	CABLES1	GABPB2	TM7SF2	PLCXD2
HELLS	ERCC5	SLC39A1	DOC2A	PDXP
MOB3B	AVIL	MLK4	CTF1	RP11-34P13.13
CD274	PKIB	CDC42BPA	PDCD4	HLA-L
MTHFD1L	DYSF	ETNK2	PPP1R1C	P2RY11
CYSTM1	FBXL8	PPFIA4	IL18	RP11-33B1.1
ENOX1	ARMC9	GALNT13	SEC24D	PCED1B-AS1
SMAD9	MFSD9	SPAG16	GPR158	CTD-2066L21.3
EXOSC8	GCC2	RHBDD1	C12orf23	RP11-37B2.1
EGR1	FLNB	HES6	PSTPIP2	TRAPPC2P1
SOCS2	SCN2A	EAF1	SPOCK1	AC156455.1
CRISPLD1	GALNT5	IL17RD	MR1	RP11-454H13.5
NCAPH	TANK	LRIG1	NR4A2	RP11-983P16.4
MND1	SKIL	BOC	LURAP1L	RP11-620J15.3
LHX4	TLR4	UCN2	SEMA3D	LBX2-AS1
BAI2	ENPP2	LHFPL2	C6orf57	RP1-46F2.3
PAEP	DENND4C	IQGAP2	OBSCN	CTD-2184D3.5
EEPD1	BPHL	DAAM2	ADAMTS1	RP11-1O10.1
ZWINT	FHDC1	SCUBE3	GRAMD3	RP11-490M8.1
ATF1	MYO7A	NFKBIE	PDIA4	RP4-659J6.2
ARHGAP9	ANKRD42	FAXC	ALS2CR11	RP11-46D6.1
NR4A1	IL18BP	GBAS	DEPTOR	DLGAP1-AS2
CDK2	SYTL2	NDUFB11	UBE2L6	TXNIP
TUBA1B	RAB30	ZNF185	SEC13	RP11-879F14.2
BATF3	STRA6	MRPS28	NMNAT2	AC006273.5
G0S2	SPTBN5	VLDLR	MX1	CTC-241F20.3
SDC4	IFI44L	CEP78	UBN2	CSAG2
ZNF576	IFT172	SURF2	TNFRSF14	RP11-18I14.10
GLO1	DYNC2LI1	USP6NL	PAFAH2	RP11-82L2.1
MT2A	MYOF	ADM	RHPN1	SRXN1
C17orf53	TACC2	CCDC15	XKR8
SOX9	ITGAV	JPH2	GPR153
NUP85	PARP9	SLC7A11	HIST1H2BD
PPP1R12C	CCNG2	TEX30	NRG2
SNRPD2	ETV6	NEK7	F11R
AMOT	C1RL	MMAA	C2orf81
XRCC3	CLSTN3	AKR1C2	NPR2
THRA	VAMP1	ADAM8	KALRN
BCL2L12	SLC38A4	ANKAR	CILP2
RRAS	AMIGO2	TADA1	NEK8
SBDS	DUSP6	TMEM123	GBAP1
HSPA2	TDG	SLC25A27	PAQR6
HRASLS	SLC46A3	JAZF1	PTH1R
FGFRL1	SUOX	UBASH3B	FGFR4
PKMYT1	ACVRL1	ROBO4	FBXL13
CHTF18	CSAD	ABCA5	FBXO27
TUBA4A	CBLN3	FAM167A	THAP8
HIP1	FRMD6	NEIL2	CCDC78
PAICS	C14orf79	ANKRD40	SLC25A45
ADM2	ADAMTS17	AGPAT5	SYVN1
ASPHD2	MFGE8	GOLGA7B	PPAP2B
ATF4	CDH11	RHOC	DHRS3
CDC42EP1	OSGIN1	ZKSCAN2	MXRA8
RNF112	GALNS	RPGR	MEGF6
FOXP2	ARSG	APPL1	FUBP1
FLNC	RAB40B	AFAP1L1	DNAJB4
FEZF1	TPGS1	TAB3	ACP6
CHN1	COL6A1	SNX22	CNST
DUT	COL6A2	BRE	DISC1
CHAC1	MYOM3	FAM46B	SGPP2
ARPP19	KIAA0319L	TSPAN33	SERPINI1
CALML4	HSPG2	FAM86C1	ADAMTS9
E2F8	RGL1	FBXW5	SMIM14
FAM64A	SLC27A3	C21orf59	RBM47
GAMT	RHOB	CHAF1B	IL17RC
ACTN4	MEIS1	BTG2	CRELD1
FCHO1	NPHP1	FAM86C2P	ARHGEF3
MAP1S	LIPT1	G6PD	MST1R
JUND	NBEAL1	RRP1	TMEM144
MNX1	VGLL4	ICOSLG	STARD4
C16orf13	ARL6IP5	ZNF761	TLR3
MAP3K10	NFKBIZ	C9orf116	CITED2
SESN2	MYH15	IL6R	RAET1E
DUSP9	AMT	PPP1R35	GALNT10
ULBP2	SLC26A1	FMNL3	GPER
AKAP12	CBR4	SPC24	TMEM184A
C1QL1	CYP4V2	FBLIM1	NOS3
GINS2	SSBP2	LAPTM5	GEM
PSMC3IP	IQGAP2	FLVCR1	ABCA1
DIAPH1	RASA1	SNED1	RASEF
KREMEN2	TNFRSF21	C2orf48	CLDN3
THOC6	PNRC1	CCDC74A	AQP3
RARA	IGFBP1	NIPAL1	OTUD1
KHDRBS3	SLC12A9	COL6A3	TMEM63C
CHSY1	ZC3HAV1L	C1orf106	ZNF503
NUP210	SHROOM2	IGFN1	SALL2
RAP1GAP2	CSGALNACT1	EIF4E3	FRAT1
FIGNL1	HMBOX1	LRRC58	ARHGAP42
H3F3B	FAM83A	ICA1L	PTPLA
MATN2	GSN	C3orf67	ARL5B
FLOT2	WDR31	CXCL1	ABTB2
HSPA12B	LRRC27	CAMK2N2	TCP11L2
PCNA	CNNM2	S100P	RP11-299H22.3
MUTYH	ADM	EXO5	FBN1
ZBED3	SESN3	ANAPC10	CKB
TMCC2	PLCH2	GPR98	PCBD1
RFC3	TM7SF2	GRPEL2	TMEM135
ADCK2	HMGA2	KIAA0895	HSP90B1
DPF2	TIRAP	C7orf60	PLEKHA7
GSTM1	GPR158	USP49	SLFN5
PSRC1	MAGI1	SHH	PDIA3
FST	AKR1C2	SLITRK5	PIP5KL1
FAM127A	DST	PGM2L1	CORO6
YARS	RASGRP3	CRYL1	CYB5D2
HOOK1	GGPS1	SKA3	IGFBP6
DSC2	PLOD2	ZNF22	NUDT8
SLC43A3	BANK1	CASP7	ABCA3
PSAT1	LURAP1L	GPR176	TRANK1
CCNJL	FBXO36	GPT2	PCMTD1
RNFT2	TNIK	XRRA1	KCTD6
LCA5	OBSCN	CENPN	ACOX2
CDK4	SORBS2	ATF7IP2	ARF4
TROAP	USP43	NAB2	BMP1
B4GALNT1	ACSS1	MAP1A	SDPR
KRT121P	ZNF18	ZNF91	SERINC2
ACVR1B	APOOL	DHRS13	ZNF30
REPS1	GRAMD3	ZNF701	CXXC4
KCNMB4	TTN	CYP2S1	ATOH8
GLUL	DEPTOR	PLIN4	TMEM150A
NPL	RAB11FIP1	SEMA6B	INPP5D
FAM129A	FBXO32	ZNF83	TMEM129
ALDH1L2	NMNAT2	ZNF558	PPIC
LCP1	CREB3L1	TMC8	MFSD7
RAPGEF5	TNFRSF14	ITFG3	PARM1
BRIP1	PAFAH2	SCARA3	ATF5
SMPD4	UBXN11	DDIT4	CPT1C
ST6GALNAC4	TPRG1L	TTC39C	SH3TC2
TMOD1	RNF207	GLYCTK	STK32A
PRPF4	GPR153	BDKRB2	KIAA1024
CTSL2	HIST1H2BD	FAM84B	PLEKHA2
TLN1	COPG2	TCTN2	CLIC3
IGFBPL1	ZNF276	FAM110B	DFFB
PIM1	EDA	AFAP1L2	FASN
GMPR	ZFYVE28	APEX2	BTD
FRS3	KALRN	CA5B	PCDH7
HMGA1	ABCG1	IL1RAPL1	WNT10B
TCF19	TFF3	METTL15	TM4SF1
NRM	SLC2A6	AVEN	KLF13
SLC37A4	SHC1	REPS2	SLC16A5
ARHGAP20	PAQR6	UBE2E3	FABP6
PAQR5	FBXL13	RNF150	SEMA3E
ADCY3	PLCD3	CMTM8	ZNF804A
DTNB	ADCY10P1	GPRC5C	WIBG
TMEM180	CCDC78	KRT86	SIX2
ZNF365	SHANK2	AC005280.1	GPR37
DNA2	SLC25A45	HTRA3	PRKCDBP
AOX1	LRP5	ZNF160	RBKS
BARD1	PPAP2B	PRKCE	CDC42BPG
CDK15	MXRA8	ZNF440	GAA
FGF5	MEGF6	CANT1	KRT19
PDE5A	GBP2	ESCO2	PLEKHG5
2015-09-11	SNED1	CLCN5	NINJ2
LEF1	SGPP2	ZBTB26	LAMB2
KIAA1644	INHBB	RRM2	EIF2AK3
TMEM117	CDC42EP3	SCG2	FRMD3
LRIG3	ALPP	ZNF57	ISG20
INHBE	GPR155	CALB2	FGGY
SNRPF	PBXIP1	SNTB1	SMPDL3A
CERS5	CLDN1	C5orf34	RAB43
GALNT6	COL6A3	ARNT2	PARP14
ESYT1	IGFN1	GNG12	C11orf86
DIAPH3	PRICKLE2	MYD88	SNCG
SLAIN1	ADAMTS9	TNFRSF10D	ZNF449
CDH24	SMIM14	SLC19A1	CSPG4
JDP2	CRELD1	TIGD3	SUSD5
SLC27A2	TM4SF18	GPR160	AP000769.1
HMG20A	LZTFL1	RBM4	JUP
CYP1A1	ZC3H12A	SLC25A30	ENDOV
FANCI	LIPH	SLC6A19	SPTBN2
TICRR	S100P	TMEM81	TCAP
CRTC3	INTU	ZNF266	LRRC33
KATNB1	C4orf3	C4orf32	SPERT
TIGD7	TLR3	PDZK1	ADCY6
COPS3	FOXQ1	CNIH2	C11orf45
SLMO1	CREBRF	DES	FGFBP3
GNAL	RAET1E	ARHGAP1	FZD4
GALNT1	GALNT10	APITD1	SEZ6L2
ARRB2	SHH	LPL	ASPHD1
ARHGDIA	TMEM184A	ALG10B	YPEL2
SECTM1	MICALL2	FOSL1	DDIT3
TNFRSF11A	TP53INP1	ZNF77	LONRF3
GRB7	ABCA1	ZNF613	ZNF169
CTB-55O6.8	AQP3	DLEU1	ORAI3
SAMD1	TMEM63C	RTTN	SLCO3A1
FEM1A	C9orf9	ACBD7	SEC24C
SAE1	KIAA1462	SLC35G1	SAMD9L
WTIP	ABTB2	RIMS2	ANXA2R
ZNF614	TCP11L2	LMNB2	ZNF518A
IL22RA1	SPRED1	RNF152	PARP10
PLK4	ADAMTS15	METRNL	ZHX2
NBPF3	FBN1	WSB2	APOLD1
IGSF3	DPCD	TYMS	LINC00174
GPR161	TPP1	SAMD12	B3GNT3
NUF2	TMEM135	JUN	PSTK
RGS5	BLCAP	SRRM3	C10orf91
CRABP2	PLEKHA7	FAM20C	HIST1H2AC
LHX9	SLFN5	GRAMD1C	D2HGDH
CGN	KIAA0430	PARD6G	FAM83H
PIP5K1A	PEX11A	SHISA3	BBS12
DTL	ELFN2	PLEKHM3	DDX60L
SLC39A1	MAP1A	TMEM107	ZNF467
CREB3L4	DUSP18	SPTY2D1	TMEM45A
HCN3	FAM102A	VWA1	ACBD4
MLK4	ZNF91	LACC1	COPG1
PARP1	DNAAF3	PCED1B	CCDC149
ETNK2	PLIN4	MYADM	SATB1
PPFIA4	ANGPTL4	SERTAD2	MX2
PLEKHA6	IGFBP6	PHC1P1	MEX3B
TMEM177	TMC8	CRIPAK	ZNF438
FBLN7	RAB26	TRNAU1AP	GPR1
ZNF385B	ABCA3	C8orf42	CHEK2
CDCA7	ATG16L2	ZNF816	DNAH2
RHBDD1	TRANK1	ZNF609	NIPSNAP1
FANCD2	IRF2BP2	HMHA1	KCNQ3
CTDSP1	PCMTD1	RNF182	POU6F1
CSRNP1	BDKRB2	ZNF594	TACSTD2
CTDSPL	TNXB	SHISA2	CSF1
STAC	BMP1	MAP6D1	PLA2G6
IL17RD	ATOH8	ZNF322	FOXO4
TMEM108	TMEM150A	FAM211A	PTP4A3
TMEM44	INPP5D	DDN	PROS1
UCN2	MFSD7	GPR3	TMEM173
ENOPH1	CSNK1G1	ZNF101	NELL2
FAM105A	AFAP1L2	FAM104B	PRR16
FAM50B	THBS3	CSF1R	ARMCX2
DAAM2	STK32A	MAFA	JAG2
MMS22L	SDC2	SPATA13	FAM43A
FAXC	CLIC3	ZNF320	SIGIRR
PM20D2	PCDH7	GAS6	WBP5
ABRACL	SLC16A5	GPR19	TCN2
SLC22A3	CST2	DAZAP2	HS6ST3
SDK1	CST1	PCBP3	METTL7A
CDCA5	SLC30A1	ZNRF3	SDHAP1
IGFBP3	GPRC5C	TANGO2	L3MBTL1
AGBL3	STAT2	ZNF530	C11orf35
SH3KBP1	GPR37	B3GALT5	AHNAK2
EBP	SDR16C5	PRKX	IFIT1
ZNF185	HTRA3	COA3	EVI2B
GINS4	KIAA0232	PTP4A2	THNSL1
MRPS28	TPT1-AS1	FAM120C	LINC00839
SYBU	TRIM8	TMEM255B	RNPC3
CEP78	NAT1	SOCS3	NDUFA13
MED22	CXXC5	LPAR5	ZNF75D
CIZ1	TCEA2	PDE4B	INSIG1
C9orf142	SCG2	ZNF93	MIR22HG
NACC2	SYNPO	AMER1	PDE2A
FAM171A1	LAMB2	APOO	HYAL3
HTR7	SLFN12	SDR42E1	ZNF397
IMMP1L	SPTLC3	FMNL1	ISG15
APIP	FGGY	LAMP1	TCL6
CAPN5	ZMAT3	SGK196	DHRS4L2
CCDC15	RAB43	PAGR1	ERC2
ESAM	DCP2	ZNF566	ZNF70
MPZL2	SSH3	WWOX	CARD9
TMEM25	MYD88	FAM86B1	FSIP2
JPH2	PARP14	TMEM216	NOXA1
CABLES2	GOLGB1	ZNF546	SPRED3
PPP4C	SNCG	SESTD1	ALKBH2
HIRIP3	TRIB1	MAGI2	PCDH18
WDR17	PTPRM	SPRY4	FHIT
ANK3	NABP1	THSD4	AC005154.6
TEX30	GPR64	ZFP69B	CD55
SCLT1	HEG1	S100A3	ARMCX4
FRMD4A	JUP	UBQLN2	WNK3
MLF1IP	ENDOV	ZNF559	ERI2
SLC25A4	RNF213	SBK1	KPNA5
CENPJ	SLC6A19	BLOC1S5	IGF2R
HAUS1	LIG4	CERKL	SVIL
SPC25	C12orf76	IER5L	SLC2A10
PDE3B	IQCK	NANOS1	PSAP
TCF7L1	PDZK1	SLX4	NKIRAS1
PAN3	SEZ6L2	ZNF567	ENTPD7
MBNL1	ASPHD1	FAM111B	CHSY3
HHEX	MARCKSL1	H1F0	SULT1C2
CENPH	YPEL2	SP6	BZW1P2
CARHSP1	POLD4	ZNF527	TPM2
CLGN	LONRF3	ZNF600	ARC
ASAP1	NR2F1	FOXR2	GPATCH3
CMTM7	SMIM19	ZNF724P	APCDD1L
RPIA	IRX5	IL1RAP	ZNF521
PID1	MTHFR	ZNF699	SELM
DDAH1	SLC38A9	EVL	PPAPDC1A
ROBO4	ZBTB34	LINC00176	OXLD1
NRGN	SAMD9L	ZNF799	COL5A2
FAM134B	ALS2CL	ZNF782	NFKBIL1
FAM69A	CTXN1	ZNF136	MICB
PDLIM3	PARP10	TTC30B	C10orf114
L3MBTL4	NSUN3	ZNF700	ZNF783
EME1	KLHL28	MVB12B	ZNF425
ANKRD40	PCED1B	ZFP28	TMEM231
PIK3AP1	B3GNT3	WDR45	LGR4
ALS2CR11	PSTK	ZNF100	MT1A
TMEM237	C10orf91	ZNF420	SAMD9
ACPL2	HERC2P3	HIST1H4C	LYRM5
ADK	HIST1H2AC	ZNF772	ITPRIPL2
PCGF6	YOD1	C9orf169	CRLF2
SFXN2	SHISA2	BLM	NYNRIN
PCDH1	WDFY3-AS2	SHPK	PRR22
ATAD2	BBS12	PDGFA	ASIC3
NSMCE2	SLC25A42	ZNF695	HEXA
PRR14	F2R	ZNF624	GPSM3
LHFPL4	ZNF467	ZNF44	TTLL3
TMEM171	SGSH	ZNF790	C17orf67
PAXIP1	GPR135	DNM3	NUTM2D
STEAP2	ZNF708	GOLGA6L9	CD27-AS1
SUSD3	KBTBD3	LPAR1	HOMEZ
FAM81A	CLN8	ZNF808	MYL5
AFAP1L1	SATB1	ZNF43	NPEPL1
C9orf91	PLCB1	ZNF28	NPTXR
PEX10	IGIP	LRBA	APOL6
CNNM4	MAFA	GK	RP11-24F11.2
WASF2	COL18A1	CHAMP1	RP4-717I23.3
TSPAN33	CAMK1D	L1CAM	RP11-554I8.2
FAM86C1	RIPK4	MAGEE1	AC009948.5
SLC45A3	MX2	CCDC167	EPB41L4A-AS1
B4GALT3	MEX3B	MFAP3L	ZMIZ1-AS1
RAPGEF6	FAM46C	RORB	RP11-426A6.7
MIS18A	ZNF703	SERTAD4-AS1	SFTA1P
STC1	BTBD9	C1orf132	RP1-180E22.3
CSRP1	DNAH2	ATP1A1OS	ERCC6
CHAF1B	CSF1	SDHD	DNMBP-AS1
PTMS	PLA2G6	FAM155A	VIM-AS1
C1R	FOXO4	ZNF551	ERVMER61-1
ZYX	POU3F2	ZNF468	PSMG3-AS1
PDE9A	PROS1	AC083899.3	SGK110
RRP1	SLITRK6	TRIM13	LINC00472
C21orf58	LPAR5	TMEM170B	RP3-460G2.2
PKN3	HIST2H2BE	DPF3	AC003665.1
NLRX1	RBM43	MIR621	HLA-B
FAM189B	JAG2	SNORD17	LINC00601
PMF1	SIGIRR	KRTAP2-3	AC018737.1
LY6K	ZBTB37	ZNF611	RP11-262H14.1
TONSL	METTL7A	HNRNPA1P33	RNF103
SH2B2	C11orf35	AC005003.1	AC007405.6
FBXO27	TLCD2	MYCBP	PSMB9
ITGA5	AHNAK2	ZNF788	RPL36A
NAGS	PBX1	SH3D21	CD302
SHANK1	BRWD1	SEC14L6	RP13-463N16.6
FMNL3	ZBTB3	HNRNPUL2	DECR2
RAVER1	ADAMTSL5	LINC00680	APOBEC3D
SPC24	PCYT2	MIR17HG	FAM86DP
POLR3K	ANKRD46	FAM72D	IFITM10
C16orf59	ZNF75D	AC009403.2	CTD-2037K23.2
PAQR4	INSIG1	TENM3	RP11-844P9.2
RAVER2	ANKRD20A5P	RP6-206I17.1	RP11-20D14.6
FBLIM1	UBE2H	AC096559.1	PVT1
TMCO4	MIR22HG	RP11-390P2.4	RP11-54F2.1
USP1	ZNF397	RP11-384K6.2	CCDC71L
ARPC5	TPCN1	AC058791.1	PCDHGB7
FCRLB	HEXIM1	RP11-301G19.1	RP11-152F13.3
ATF3	PPARA	RP11-1148L6.5	AC156455.1
PQLC3	AKR1C1	RP11-488P3.1	LBX2-AS1
C2orf48	KIAA1598	YY2	RP11-493L12.5
SLC16A14	COL4A1	ZNF674-AS1	SH3RF3-AS1
BBS5	ZNF70	DLEU2	RP11-299H22.5
NIPAL1	ARL4C	GOLGA8N	RP11-800A3.4
KIAA1524	NOXA1	RP11-93B14.5	RP11-211G23.2
NKX6-1	SPRED3	LINC00702	RP4-584D14.7
C3orf67	MAOA	AC092295.7	RP11-46D6.1
PCOLCE2	IL1RAP	RP11-122K13.12	RP4-555D20.2
CXCL1	ZNF699	AC018642.1	MYO15B
KIF15	S100A4	BCYRN1	AC007773.2
CDCP1	SRGAP3	FOXD2-AS1	SLC25A53
FYCO1	ATP2A1	RP11-400K9.4	CTC-273B12.8
TPRA1	HIATL2	hsa-mir-6723	RP11-82L2.1
KLF15	ZNF605	GOLGA2B
RFC4	CACNA1H	RP11-85F14.5
RPL39L	WNK3	NME1
SLBP	ERI2	MRPS17
EXO5	KPNA5	FOXO3B
H2AFZ	ZNF138	TPM3P9
DUSP7	ZNF420	HLA-L
POC1A	KIAA1671	AC096772.6
PRSS12	FLJ27365	RP11-506M13.3
HMGB2	SLC22A4	CEBPA
NPY1R	SERPINA1	RP11-33B1.1
LSM6	ZNF720	KB-431C1.4
GPR98	LRP10	MIR210HG
CCDC111	SHPK	PCED1B-AS1
MB21D1	PDGFA	RP11-18C24.6
SFXN1	EME2	RP11-213H15.3
PTTG1	ZNF81	ZNF718
KCNK5	S100A6	RP11-234K19.2
CDCA7L	ENTPD7	SHANK3
FABP5	SULT1C2	ALG11
CHMP4C	ZNF583	UTP14C
HNF4G	CCDC69	PCDHGA11
MED30	FAM179B	CTD-2336O2.1
TMUB1	PLXNB3	PABPC4L
NFIL3	SELM	SLC22A18AS
TMEM71	RAET1G	RP11-820L6.1
RASEF	DDO	RP11-755F10.1
RP11-213G2.3	RP11-492E3.1	NOX5
WBSCR27	SYS1	ZNF10
CLDN3	COL5A2	ZNF486
ZNF367	PSMB8	RP11-705C15.2
SLITRK5	CSNK2B	RP11-454H13.5
MELK	ZNF814	TMPO-AS1
2015-03-08	ZNF805	RP11-585P4.5
CRYL1	TMEM231	FOXN3-AS1
SKA3	SAMD9	LINC00648
EML5	DENND6B	CTD-2008A1.2
ZNF219	LYRM5	RP11-210M15.2
TTC7B	ATP10A	RP5-991G20.1
TC2N	WDR52	RP11-673C5.1
SMCO4	DIO2	CTD-2256P15.2
GPR176	MT-RNR1	RP4-659J6.2
GPT2	ZNF254	RP11-384K6.6
ALKBH3	ASIC3	RP1-228H13.5
APBB1	COG8	RP11-303E16.2
SERPINB8	HNRNPA1P33	RP11-517B11.7
ST5	RP11-453F18__B.1	BOLA2B
MCM7	GALT	LINC00662
CENPV	TTLL3	DLGAP1-AS2
SAAL1	FBXO16	RP11-156P1.1
FAM111A	ZSWIM8	ANXA8
KIAA0101	MUC5AC	SEC22B
RBPMS2	HOMEZ	RP5-1028K7.2
EVA1C	MYL5	RASSF5
NUDT21	NPEPL1	ZNF850
SLC27A4	CEBPD	RP11-1094M14.11
ACAA2	NPTXR	LINC00669
CDT1	APOL6	S1PR2
DHRS13	BTBD19	CTD-3099C6.9
RHEBL1	FAM185A	RP11-15H20.5
CYP2S1	RP11-24F11.2	RP11-248J18.2
AXL	RP4-717I23.3	RP6-99M1.2
CHAF1A	AC004383.4	RP11-351I21.11
SEMA6B	RP5-995J12.2	RP11-342K6.1
C19orf48	AC096559.1	LL22NC03-N64E9.1
KRT80	CTD-2228K2.7	SRXN1
CD320	RP11-773D16.1
NUDT8	SLC26A6
TK1	ERCC6
ZNF598	RNA28S5
RAB3IL1	ZNF717
SLC3A2	RP11-18B16.2
SCARA3	MT-ATP8
ZCCHC4	GS1-124K5.11
TTC39C	SFTA3
NKIRAS2	NAMPTL
NT5DC2	ALMS1-IT1
MFSD2A	PSMG3-AS1
DTYMK	SGK110
HR	AC007246.3
REEP4	AC058791.2
FEN1	TAPBP
IL12A	RP11-224O19.2
PXDC1	LINC00472
XPO6	TLR8-AS1
GPRIN1	RP11-396K3.1
SCN9A	RP11-395P17.3
APLF	BCYRN1
CHRNA5	RNF103
MT1E	AC007405.6
ZNF32	WBP1
LDB2	LY6G5B
WNT10B	PSMB9
GUSB	PNMA2
ZFPM2	CD302
TMEM154	RP13-463N16.6
TRAPPC1	PRAF2
HNRNPA3	UPK3B
RNF150	IL10RB
NANP	FAM86DP
UBB	IFITM10
FAM115C	GABPB1-AS1
DCLK2	RP11-727A23.5
KRT8	CTD-2003C8.1
NPAS2	PCED1B-AS1
ZNF296	FMN1
HOXB9	RP11-234K19.2
KCNS3	GLI4
CDCA4	MALAT1
AC093323.3	RP13-582O9.5
PLAC1	RP11-802E16.3
PYGO1	NOX5
PKIA	RP11-680F8.1
MORN4	CHURC1
SHCBP1	C15orf37
ZDHHC16	LINC00261
ESCO2	RP5-1142A6.9
CLCN5	ERVK13-1
APLN	RP11-211G23.2
LRRC8C	PECAM1
LRRC8D	RP4-555D20.2
PIK3CD	RP11-159D12.2
RGS19	AC244230.1
BCL2	RP11-527H14.3
RRM2	NOTCH2NL
RNASEH1	ANXA8
KLF11	ZNF488
CALB2	CTD-3116E22.4
MTBP	ZNF224
B3GALT1	CTD-2619J13.16
ARNT2	SLC25A53
RAD9A	RP5-1024G6.8
RARG	MILR1
HPSE
HSPA6
NDNF
RCE1
TIGD3
GPR160
CBX2
SLCO4C1
LRRC33
RGMB
FAM53A
EXO1
UGT8
CNIH2
FUT1
UBE2C
DES
PPM1E
CSRP2
ARHGAP1
APITD1
ALG10B
DRAP1
FOSL1
TMEM70
RMI2
LINC00116
MLXIP
TOMM5
ETV4
TUBB6
YES1
ATAD5
ACBD7
RIMS2
LMNB2
CDK5R1
VSIG10
TYMS
SHMT1
SIX5
FBXO46
CASKIN2
GSG2
SRRM3
CD151
ZNF620
UBE2N
ARL6IP6
CENPBD1
NDUFAF3
TSSK6
GPR35
CSRNP3
KCTD12
THBD
FAM132B
MPI
ZNF552
AURKB
TMEM107
HES7
NSUN7
RAB39A
GATA2
PLD6
MAF1
APOBEC3B
MYADM
PHC1P1
FIZ1
RP11-756P10.3
PLD5
S1PR5
GPR157
SLC36A4
PDIA3P
SCRIB
TMEM136
DDN
GPR3
SIAH2
CLDN7
GINS3
RTKN2
LIMK2
CSF1R
PAQR7
RRP7B
PYCR1
CALHM3
GPR19
C21orf67
FHL3
SF3A3
ZNRF3
ZNF530
ST6GALNAC3
ADAP2
OAF
POU6F1
ZDHHC23
PTP4A3
PDE4B
NELL2
AMER1
OSBP2
H1FX
SUMO3
NOC4L
BRI3BP
F8
CA13
NELFA
FAF1
C14orf80
RAD51D
IFNLR1
FAM174B
FAM131C
PAGR1
KIF18B
SAPCD2
FAM86B1
HYAL3
VSIG10L
ZNF395
TMEM216
LYPD6
FANCA
SEMA4D
EIF4EBP1
DCUN1D3
SBK1
CERKL
H2AFX
TMEM201
SLX4
BEND4
FAM111B
H1F0
SP6
STK40
TUBB
SUPT3H
POM121
EVL
PPP1R26
SLC6A9
FAM72A
XRCC2
CTBP1-AS1
MVB12B
CBWD3
LAMB3
HIST1H4C
RAD54B
BLM
VEPH1
HNRNPAB
ZNF695
PHF2
TEAD4
MAK16
SIRPA
PRIM1
LPAR1
PIM3
WDHD1
GK
HMGN2
TSEN15
MAP3K3
DCLRE1A
ATG9A
MFAP3L
NAGA
ATP1A1OS
SAMD13
FAM127B
INPP5B
C2orf72
ZDHHC18
TCEA3
SP5
EHMT2
LSM2
MICB
FAM196B
DCTN1
FAM201A
MZT1
ATP6V0E2-AS1
RP4-798C17.5
RPSAP58
E2F4
KRT81
RP9P
RNPS1
NYNRIN
DNAJC19
RAB12
MIR621
SNORD17
C17orf51
KRTAP2-3
FAM127C
NUP62
ARHGEF35
NRAS
ARHGAP19
ARL2
SLC35F6
RSBN1L-AS1
NEURL1B
CTB-13H5.1
PPME1
IFRD2
RP11-726G1.1
ACSM4
AKR1C7P
MIR17HG
FAM72D
CYB5RL
FANCG
AC007405.2
RP11-545E17.3
RP11-554I8.2
AFG3L1P
LL22NC03-86G7.1
HOXD-AS1
RP11-390P2.4
SFTA1P
BOLA3-AS1
SBDSP1
CTA-217C2.1
RP11-1148L6.5
CCT6P1
ZNF883
DHFR
RP11-398K22.12
RP11-488P3.1
HLA-K
YY2
RP4-792G4.2
ZNF826P
DLEU2
RP11-132A1.4
GS1-124K5.12
RPL3P4
LINC00702
AC113189.5
TRIM26
AC108488.3
ZNF37BP
MCIDAS
FAM203A
RP11-122K13.12
RP4-639F20.1
KIAA0040
TTC28-AS1
AC018642.1
FOXD2-AS1
CECR7
DGCR5
RP11-400K9.4
C9orf69
RP11-85F14.5
LL0XNC01-237H1.2
NME1
RP11-393B14.1
TMEM189
PDXP
PTPRG-AS1
ATP5O
AC108488.4
C15orf38
NME1-NME2
SCARF2
CEBPA
RP11-33B1.1
SBF2-AS1
RP11-57A19.2
HAUS5
NOP14-AS1
RP11-314N14.1
RP11-359B12.1
ZNF718
ATP6V1E2
RP11-253E3.3
SHANK3
TMEM200B
RP11-875O11.3
PRSS51
PCDHGA11
PABPC4L
MPV17L2
RP11-820L6.1
AC145124.2
FDXACB1
RP11-76C10.5
SMIM3
RP11-454H13.5
TMPO-AS1
LBX2-AS1
RP1-46F2.3
FOXN3-AS1
RP11-561C5.3
RP11-64K12.2
UBE2Q2P3
RP11-210M15.2
IQCH-AS1
CTD-2184D3.5
RP11-671M22.5
RP11-673C5.1
CTD-2256P15.2
RP11-416I2.1
RP11-566E18.3
BOP1
RP4-584D14.7
RP11-244O19.1
LOXL1-AS1
RP11-676J12.7
CORO7
TAPT1-AS1
RP11-160O5.1
RP11-162A12.2
AC010761.8
CTD-2510F5.4
TXNIP
RP5-1028K7.2
RASSF5
CTB-25B13.12
LINC00669
S1PR2
FBXO17
RP11-15H20.5
RP6-99M1.2
RP11-351I21.11
RP11-82L2.1
